# Supplementary material for: Crystal structure of diethyl [(4-chloro­anilino)(4-hy­droxy­phen­yl)meth­yl]phospho­nate N,N-di­methyl­formamide monosolvate
Source: Acta Crystallogr Sect E Struct Rep Online. 2014 Aug 1;70(Pt 9):o919–20. doi: 10.1107/S1600536814016626 (PMC4186167; doi:10.1107/S1600536814016626)
Supplement: Supplementary file 1 [file e-70-0o919-sup1.cif]

##############################################################################
#                                                                            #
# This CIF contains the data in a paper accepted for publication in          #
# Acta Crystallographica Section E. It conforms to the requirements of       #
# Notes for Authors for Acta Crystallographica Section E, and has been       #
# peer reviewed under the auspices of the IUCr Commission on Journals.       #
#                                                                            #
# Full details of the Crystallographic Information File format               #
# are given in the paper "The Crystallographic Information File (CIF):       #
# a New Standard Archive File for Crystallography" by S. R. Hall, F. H.      #
# Allen and I. D. Brown [Acta Cryst. (1991), A47, 655-685].                  #
#                                                                            #
# The current version of the core CIF dictionary is obtainable from          #
# ftp://ftp.iucr.org/pub/cif_core.dic.                                       #
#                                                                            #
# Software is freely available for graphical display of the structure(s)     #
# in this CIF. For information consult the CIF software page                 #
# http://www.iucr.org/resources/cif/software.                                #
#                                                                            #
# This file may be used for bona fide research purposes within the           #
# scientific community so long as proper attribution is given to the journal # 
# article from which it was obtained.                                        #
#                                                                            #
##############################################################################
data_I
_audit_creation_method     SHELXL-97
_database_code_depnum_ccdc_archive     'CCDC 1014609'
_chemical_name_systematic
;
Diethyl [(4-chloroanilino)(4-hydroxyphenyl)methyl]phosphonate
<i>N</i>,<i>N</i>-dimethylformamide monosolvate
;
_chemical_name_common     ?
_chemical_formula_moiety     'C17 H21 Cl N O4 P, C3 H7 N O'
_chemical_formula_sum     'C20 H28 Cl N2 O5 P'
_chemical_formula_iupac     'C17 H21 Cl N O4 P, C3 H7 N O'
_chemical_formula_weight     442.86
_chemical_melting_point     ?
_symmetry_cell_setting     triclinic
_symmetry_space_group_name_H-M     'P -1'
_symmetry_space_group_name_Hall     '-P 1'
loop_
    _symmetry_equiv_pos_as_xyz
    'x, y, z'
    '-x, -y, -z'
_cell_length_a     7.7230(3)
_cell_length_b     11.6834(5)
_cell_length_c     13.4582(5)
_cell_angle_alpha     69.872(2)
_cell_angle_beta     88.159(2)
_cell_angle_gamma     83.841(2)
_cell_volume     1133.58(8)
_cell_formula_units_Z     2
_cell_measurement_reflns_used     9970
_cell_measurement_theta_min     2.65
_cell_measurement_theta_max     27.48
_cell_measurement_temperature     296(2)
_exptl_crystal_description     block
_exptl_crystal_colour     yellow
_exptl_crystal_size_max     0.40
_exptl_crystal_size_mid     0.20
_exptl_crystal_size_min     0.15
_exptl_crystal_density_diffrn     1.297
_exptl_crystal_density_meas     ?
_exptl_crystal_density_method     'not measured'
_exptl_crystal_F_000     468
_exptl_absorpt_coefficient_mu     0.271
_exptl_absorpt_correction_type     multi-scan
_exptl_absorpt_process_details     '(SADABS; Bruker, 2000)'
_exptl_absorpt_correction_T_min     0.937
_exptl_absorpt_correction_T_max     0.960
_exptl_special_details
;
;
_diffrn_ambient_temperature     296(2)
_diffrn_radiation_type     MoK\a
_diffrn_radiation_wavelength     0.71073
_diffrn_radiation_source     'fine-focus sealed tube'
_diffrn_radiation_monochromator     graphite
_diffrn_measurement_device_type     'Bruker SMART CCD area-detector'
_diffrn_measurement_method     'phi and omega scans'
_diffrn_detector_area_resol_mean     ?
_diffrn_reflns_number     17340
_diffrn_reflns_av_R_equivalents     0.0216
_diffrn_reflns_av_sigmaI/netI     0.0230
_diffrn_reflns_theta_min     3.47
_diffrn_reflns_theta_max     27.58
_diffrn_reflns_theta_full     27.58
_diffrn_measured_fraction_theta_max     0.978
_diffrn_measured_fraction_theta_full     0.978
_diffrn_reflns_limit_h_min     -10
_diffrn_reflns_limit_h_max     9
_diffrn_reflns_limit_k_min     -15
_diffrn_reflns_limit_k_max     13
_diffrn_reflns_limit_l_min     -17
_diffrn_reflns_limit_l_max     17
_diffrn_standards_number     ?
_diffrn_standards_interval_count     ?
_diffrn_standards_interval_time     ?
_diffrn_standards_decay_%     ?
_refine_special_details
;
Refinement of <i>F</i>^2^ against ALL reflections. The weighted <i>R</i>-factor
<i>wR</i> and goodness of fit <i>S</i> are based on <i>F</i>^2^, conventional
<i>R</i>-factors <i>R</i> are based on <i>F</i>, with <i>F</i> set to zero for
negative <i>F</i>^2^. The threshold expression of <i>F</i>^2^ >
\s(<i>F</i>^2^) is used only for calculating <i>R</i>-factors(gt) <i>etc</i>.
and is not relevant to the choice of reflections for refinement.
<i>R</i>-factors based on <i>F</i>^2^ are statistically about twice as large
as those based on <i>F</i>, and <i>R</i>- factors based on ALL data will be
even larger.
;
_reflns_number_total     5126
_reflns_number_gt     3982
_reflns_threshold_expression     I>2\s(I)
_refine_ls_structure_factor_coef     Fsqd
_refine_ls_matrix_type     full
_refine_ls_R_factor_all     0.0733
_refine_ls_R_factor_gt     0.0570
_refine_ls_wR_factor_gt     0.1584
_refine_ls_wR_factor_ref     0.1744
_refine_ls_goodness_of_fit_ref     1.043
_refine_ls_restrained_S_all     1.060
_refine_ls_number_reflns     5126
_refine_ls_number_parameters     271
_refine_ls_number_restraints     1
_refine_ls_hydrogen_treatment     mixed
_refine_ls_weighting_scheme     calc
_refine_ls_weighting_details
         'calc w=1/[\s^2^(Fo^2^)+(0.0923P)^2^+0.5091P] where P=(Fo^2^+2Fc^2^)/3'
_atom_sites_solution_hydrogens     geom
_atom_sites_solution_primary     direct
_atom_sites_solution_secondary     difmap
_refine_ls_shift/su_max     0.001
_refine_ls_shift/su_mean     0.000
_refine_diff_density_max     0.409
_refine_diff_density_min     -0.405
_refine_ls_extinction_method     none
_refine_ls_extinction_coef     ?
loop_
    _atom_type_symbol
    _atom_type_description
    _atom_type_scat_dispersion_real
    _atom_type_scat_dispersion_imag
    _atom_type_scat_source
    'C' 'C' 0.0033 0.0016
                         'International Tables Vol C Tables 4.2.6.8 and 6.1.1.4'
    'H' 'H' 0.0000 0.0000
                         'International Tables Vol C Tables 4.2.6.8 and 6.1.1.4'
    'N' 'N' 0.0061 0.0033
                         'International Tables Vol C Tables 4.2.6.8 and 6.1.1.4'
    'O' 'O' 0.0106 0.0060
                         'International Tables Vol C Tables 4.2.6.8 and 6.1.1.4'
    'P' 'P' 0.1023 0.0942
                         'International Tables Vol C Tables 4.2.6.8 and 6.1.1.4'
    'Cl' 'Cl' 0.1484 0.1585
                         'International Tables Vol C Tables 4.2.6.8 and 6.1.1.4'
_computing_data_collection     'SMART (Bruker, 2000)'
_computing_cell_refinement     'SAINT (Bruker, 2000)'
_computing_data_reduction     'SAINT (Bruker, 2000)'
_computing_structure_solution     'SHELXS97 (Sheldrick, 2008)'
_computing_structure_refinement     'SHELXL97 (Sheldrick, 2008)'
_computing_molecular_graphics     'SHELXTL/PC (Sheldrick, 2008)'
_computing_publication_material     'SHELXL97 (Sheldrick, 2008)'
loop_
    _atom_site_type_symbol
    _atom_site_label
    _atom_site_fract_x
    _atom_site_fract_y
    _atom_site_fract_z
    _atom_site_U_iso_or_equiv
    _atom_site_adp_type
    _atom_site_calc_flag
    _atom_site_refinement_flags
    _atom_site_occupancy
    _atom_site_symmetry_multiplicity
    _atom_site_disorder_assembly
    _atom_site_disorder_group
    C C1 0.3710(3) 0.80977(18) 0.82727(15) 0.0377(4) Uani d . 1 1 . .
    C C2 0.3340(3) 0.93464(19) 0.77767(17) 0.0432(5) Uani d . 1 1 . .
    H H2 0.4242 0.9847 0.7633 0.052 Uiso calc R 1 1 . .
    C C3 0.0306(3) 0.9130(2) 0.76955(17) 0.0449(5) Uani d . 1 1 . .
    C C4 0.1652(3) 0.9867(2) 0.74897(18) 0.0473(5) Uani d . 1 1 . .
    H H4A 0.1425 1.0710 0.7160 0.057 Uiso calc R 1 1 . .
    C C5 0.0659(3) 0.7874(2) 0.81811(19) 0.0486(5) Uani d . 1 1 . .
    H H5 -0.0241 0.7373 0.8317 0.058 Uiso calc R 1 1 . .
    C C6 0.2337(3) 0.73708(19) 0.84612(18) 0.0456(5) Uani d . 1 1 . .
    H H6 0.2561 0.6527 0.8784 0.055 Uiso calc R 1 1 . .
    C C7 0.5553(3) 0.75408(18) 0.86193(15) 0.0394(4) Uani d . 1 1 . .
    H H7 0.6331 0.8180 0.8305 0.047 Uiso calc R 1 1 . .
    C C8 0.6226(2) 0.66491(19) 0.72271(16) 0.0394(4) Uani d . 1 1 . .
    C C9 0.6075(3) 0.5653(2) 0.69055(18) 0.0459(5) Uani d . 1 1 . .
    H H13 0.5904 0.4897 0.7410 0.055 Uiso calc R 1 1 . .
    C C10 0.6176(3) 0.5765(2) 0.58476(19) 0.0508(5) Uani d . 1 1 . .
    H H9 0.6067 0.5091 0.5645 0.061 Uiso calc R 1 1 . .
    C C11 0.6438(3) 0.6878(2) 0.50973(17) 0.0499(5) Uani d . 1 1 . .
    C C12 0.6600(3) 0.7882(2) 0.53900(18) 0.0534(6) Uani d . 1 1 . .
    H H11 0.6782 0.8631 0.4879 0.064 Uiso calc R 1 1 . .
    C C13 0.6491(3) 0.7771(2) 0.64451(18) 0.0487(5) Uani d . 1 1 . .
    H H12 0.6595 0.8452 0.6639 0.058 Uiso calc R 1 1 . .
    C C14 0.3741(5) 0.8376(4) 1.1019(2) 0.0828(9) Uani d . 1 1 . .
    H H14A 0.3369 0.7573 1.1394 0.099 Uiso calc R 1 1 . .
    H H14B 0.4171 0.8685 1.1537 0.099 Uiso calc R 1 1 . .
    C C15 0.2261(5) 0.9194(3) 1.0463(3) 0.0879(10) Uani d . 1 1 . .
    H H15A 0.2638 0.9978 1.0060 0.132 Uiso calc R 1 1 . .
    H H15B 0.1401 0.9292 1.0966 0.132 Uiso calc R 1 1 . .
    H H15C 0.1767 0.8853 0.9995 0.132 Uiso calc R 1 1 . .
    C C16 0.8504(6) 0.6584(6) 1.1231(3) 0.144(2) Uani d D 1 1 . .
    H H16A 0.8621 0.7317 1.1397 0.173 Uiso calc R 1 1 . .
    H H16B 0.7723 0.6098 1.1745 0.173 Uiso calc R 1 1 . .
    C C17 1.0151(6) 0.5904(5) 1.1311(4) 0.150(2) Uani d D 1 1 . .
    H H17A 1.0022 0.5138 1.1219 0.225 Uiso calc R 1 1 . .
    H H17B 1.0648 0.5751 1.1995 0.225 Uiso calc R 1 1 . .
    H H17C 1.0904 0.6361 1.0772 0.225 Uiso calc R 1 1 . .
    C C19 0.8263(6) 0.1600(4) 0.4743(3) 0.0995(11) Uani d . 1 1 . .
    H H19A 0.9352 0.1152 0.4677 0.149 Uiso calc R 1 1 . .
    H H19B 0.7566 0.1764 0.4122 0.149 Uiso calc R 1 1 . .
    H H19C 0.7658 0.1123 0.5355 0.149 Uiso calc R 1 1 . .
    C C20 0.8875(5) 0.3742(4) 0.3889(3) 0.0956(11) Uani d . 1 1 . .
    H H20A 0.9054 0.4455 0.4057 0.143 Uiso calc R 1 1 . .
    H H20B 0.7877 0.3919 0.3433 0.143 Uiso calc R 1 1 . .
    H H20C 0.9884 0.3515 0.3537 0.143 Uiso calc R 1 1 . .
    C C21 0.8634(4) 0.2850(3) 0.5803(3) 0.0739(8) Uani d . 1 1 . .
    H H21 0.8868 0.3608 0.5818 0.089 Uiso calc R 1 1 . .
    Cl Cl1 0.65380(12) 0.70206(8) 0.37615(5) 0.0787(3) Uani d . 1 1 . .
    N N1 0.6162(3) 0.65004(18) 0.82953(14) 0.0452(4) Uani d . 1 1 . .
    H H1A 0.589(3) 0.584(3) 0.862(2) 0.051(7) Uiso d . 1 1 . .
    N N2 0.8584(3) 0.2738(2) 0.4857(2) 0.0673(6) Uani d . 1 1 . .
    O O1 0.5143(2) 0.82636(17) 1.02988(14) 0.0611(5) Uani d . 1 1 . .
    O O2 0.4857(3) 0.60211(17) 1.06464(14) 0.0713(6) Uani d . 1 1 . .
    O O3 0.7772(3) 0.6924(2) 1.01916(15) 0.0798(6) Uani d . 1 1 . .
    O O4 -0.1380(2) 0.95971(17) 0.74345(16) 0.0611(5) Uani d . 1 1 . .
    H H4 -0.1433 1.0346 0.7171 0.092 Uiso calc R 1 1 . .
    O O9 0.8404(3) 0.2062(2) 0.66580(19) 0.0866(7) Uani d . 1 1 . .
    P P1 0.57543(8) 0.70788(5) 1.00447(4) 0.04728(19) Uani d . 1 1 . .
loop_
    _atom_site_aniso_label
    _atom_site_aniso_U_11
    _atom_site_aniso_U_22
    _atom_site_aniso_U_33
    _atom_site_aniso_U_12
    _atom_site_aniso_U_13
    _atom_site_aniso_U_23
    C1 0.0417(10) 0.0406(10) 0.0315(9) -0.0111(8) 0.0061(7) -0.0118(8)
    C2 0.0443(11) 0.0399(10) 0.0437(11) -0.0144(8) 0.0053(8) -0.0094(9)
    C3 0.0425(11) 0.0519(12) 0.0413(11) -0.0078(9) 0.0032(8) -0.0167(9)
    C4 0.0526(12) 0.0361(10) 0.0484(12) -0.0072(9) 0.0033(9) -0.0078(9)
    C5 0.0446(12) 0.0495(12) 0.0526(12) -0.0193(9) 0.0080(9) -0.0150(10)
    C6 0.0527(12) 0.0344(10) 0.0473(12) -0.0129(9) 0.0071(9) -0.0092(9)
    C7 0.0430(11) 0.0397(10) 0.0319(9) -0.0105(8) 0.0056(8) -0.0064(8)
    C8 0.0341(10) 0.0431(11) 0.0374(10) -0.0031(8) 0.0043(7) -0.0096(8)
    C9 0.0459(11) 0.0419(11) 0.0443(11) -0.0073(9) 0.0040(9) -0.0073(9)
    C10 0.0540(13) 0.0508(13) 0.0513(13) -0.0111(10) 0.0028(10) -0.0208(10)
    C11 0.0511(12) 0.0614(14) 0.0377(11) -0.0103(10) 0.0040(9) -0.0165(10)
    C12 0.0669(15) 0.0486(12) 0.0400(11) -0.0150(11) 0.0088(10) -0.0073(9)
    C13 0.0624(14) 0.0416(11) 0.0415(11) -0.0117(10) 0.0084(10) -0.0122(9)
    C14 0.094(2) 0.101(2) 0.0568(16) 0.0018(19) 0.0125(15) -0.0368(17)
    C15 0.093(2) 0.089(2) 0.083(2) 0.0007(19) 0.0159(19) -0.0359(19)
    C16 0.090(3) 0.240(6) 0.073(3) 0.012(3) -0.026(2) -0.021(3)
    C17 0.089(3) 0.175(5) 0.120(4) -0.013(3) -0.028(3) 0.036(3)
    C19 0.126(3) 0.098(3) 0.082(2) -0.023(2) -0.005(2) -0.035(2)
    C20 0.089(2) 0.089(2) 0.083(2) -0.0010(19) 0.0005(19) 0.0003(19)
    C21 0.0759(19) 0.0589(16) 0.084(2) 0.0154(14) -0.0077(16) -0.0272(16)
    Cl1 0.1139(6) 0.0865(5) 0.0423(3) -0.0296(4) 0.0097(3) -0.0257(3)
    N1 0.0548(11) 0.0377(10) 0.0362(9) -0.0040(8) 0.0068(8) -0.0046(7)
    N2 0.0594(13) 0.0660(14) 0.0676(15) 0.0037(10) 0.0001(11) -0.0146(12)
    O1 0.0711(11) 0.0623(11) 0.0590(10) -0.0183(9) 0.0095(8) -0.0298(9)
    O2 0.1158(16) 0.0534(10) 0.0411(9) -0.0282(10) 0.0133(9) -0.0070(8)
    O3 0.0603(12) 0.1195(18) 0.0472(10) 0.0072(11) -0.0112(8) -0.0166(11)
    O4 0.0439(9) 0.0629(11) 0.0720(12) -0.0056(7) -0.0031(8) -0.0172(9)
    O9 0.1075(17) 0.0732(14) 0.0685(14) 0.0198(12) 0.0008(12) -0.0195(11)
    P1 0.0558(4) 0.0495(3) 0.0333(3) -0.0099(3) 0.0030(2) -0.0090(2)
_geom_special_details
;
All e.s.d.'s (except the e.s.d. in the dihedral angle between two l.s. planes)
are estimated using the full covariance matrix. The cell e.s.d.'s are taken
into account individually in the estimation of e.s.d.'s in distances, angles
and torsion angles; correlations between e.s.d.'s in cell parameters are only
used when they are defined by crystal symmetry. An approximate (isotropic)
treatment of cell e.s.d.'s is used for estimating e.s.d.'s involving l.s.
planes.
;
loop_
    _geom_bond_atom_site_label_1
    _geom_bond_atom_site_label_2
    _geom_bond_site_symmetry_2
    _geom_bond_distance
    _geom_bond_publ_flag
    C1 C2 . 1.381(3) ?
    C1 C6 . 1.392(3) ?
    C1 C7 . 1.517(3) ?
    C2 C4 . 1.386(3) ?
    C2 H2 . 0.9300 ?
    C3 O4 . 1.365(3) ?
    C3 C4 . 1.381(3) ?
    C3 C5 . 1.386(3) ?
    C4 H4A . 0.9300 ?
    C5 C6 . 1.372(3) ?
    C5 H5 . 0.9300 ?
    C6 H6 . 0.9300 ?
    C7 N1 . 1.455(3) ?
    C7 P1 . 1.812(2) ?
    C7 H7 . 0.9800 ?
    C8 N1 . 1.387(3) ?
    C8 C9 . 1.391(3) ?
    C8 C13 . 1.401(3) ?
    C9 C10 . 1.384(3) ?
    C9 H13 . 0.9300 ?
    C10 C11 . 1.375(3) ?
    C10 H9 . 0.9300 ?
    C11 C12 . 1.379(3) ?
    C11 Cl1 . 1.747(2) ?
    C12 C13 . 1.381(3) ?
    C12 H11 . 0.9300 ?
    C13 H12 . 0.9300 ?
    C14 C15 . 1.452(5) ?
    C14 O1 . 1.455(3) ?
    C14 H14A . 0.9700 ?
    C14 H14B . 0.9700 ?
    C15 H15A . 0.9600 ?
    C15 H15B . 0.9600 ?
    C15 H15C . 0.9600 ?
    C16 C17 . 1.412(6) ?
    C16 O3 . 1.434(4) ?
    C16 H16A . 0.9700 ?
    C16 H16B . 0.9700 ?
    C17 H17A . 0.9600 ?
    C17 H17B . 0.9600 ?
    C17 H17C . 0.9600 ?
    C19 N2 . 1.438(4) ?
    C19 H19A . 0.9600 ?
    C19 H19B . 0.9600 ?
    C19 H19C . 0.9600 ?
    C20 N2 . 1.453(4) ?
    C20 H20A . 0.9600 ?
    C20 H20B . 0.9600 ?
    C20 H20C . 0.9600 ?
    C21 O9 . 1.222(4) ?
    C21 N2 . 1.326(4) ?
    C21 H21 . 0.9300 ?
    N1 H1A . 0.79(3) ?
    O1 P1 . 1.5592(18) ?
    O2 P1 . 1.4568(18) ?
    O3 P1 . 1.560(2) ?
    O4 H4 . 0.8200 ?
loop_
    _geom_angle_atom_site_label_1
    _geom_angle_atom_site_label_2
    _geom_angle_atom_site_label_3
    _geom_angle_site_symmetry_1
    _geom_angle_site_symmetry_3
    _geom_angle
    _geom_angle_publ_flag
    C2 C1 C6 . . 117.98(19) ?
    C2 C1 C7 . . 120.88(17) ?
    C6 C1 C7 . . 121.12(18) ?
    C1 C2 C4 . . 121.24(19) ?
    C1 C2 H2 . . 119.4 ?
    C4 C2 H2 . . 119.4 ?
    O4 C3 C4 . . 122.1(2) ?
    O4 C3 C5 . . 118.2(2) ?
    C4 C3 C5 . . 119.7(2) ?
    C3 C4 C2 . . 119.8(2) ?
    C3 C4 H4A . . 120.1 ?
    C2 C4 H4A . . 120.1 ?
    C6 C5 C3 . . 119.93(19) ?
    C6 C5 H5 . . 120.0 ?
    C3 C5 H5 . . 120.0 ?
    C5 C6 C1 . . 121.4(2) ?
    C5 C6 H6 . . 119.3 ?
    C1 C6 H6 . . 119.3 ?
    N1 C7 C1 . . 114.86(17) ?
    N1 C7 P1 . . 108.79(13) ?
    C1 C7 P1 . . 110.17(13) ?
    N1 C7 H7 . . 107.6 ?
    C1 C7 H7 . . 107.6 ?
    P1 C7 H7 . . 107.6 ?
    N1 C8 C9 . . 119.85(19) ?
    N1 C8 C13 . . 122.3(2) ?
    C9 C8 C13 . . 117.79(19) ?
    C10 C9 C8 . . 121.2(2) ?
    C10 C9 H13 . . 119.4 ?
    C8 C9 H13 . . 119.4 ?
    C11 C10 C9 . . 119.7(2) ?
    C11 C10 H9 . . 120.1 ?
    C9 C10 H9 . . 120.1 ?
    C10 C11 C12 . . 120.5(2) ?
    C10 C11 Cl1 . . 119.60(19) ?
    C12 C11 Cl1 . . 119.88(18) ?
    C11 C12 C13 . . 119.8(2) ?
    C11 C12 H11 . . 120.1 ?
    C13 C12 H11 . . 120.1 ?
    C12 C13 C8 . . 121.0(2) ?
    C12 C13 H12 . . 119.5 ?
    C8 C13 H12 . . 119.5 ?
    C15 C14 O1 . . 111.8(3) ?
    C15 C14 H14A . . 109.2 ?
    O1 C14 H14A . . 109.2 ?
    C15 C14 H14B . . 109.2 ?
    O1 C14 H14B . . 109.2 ?
    H14A C14 H14B . . 107.9 ?
    C14 C15 H15A . . 109.5 ?
    C14 C15 H15B . . 109.5 ?
    H15A C15 H15B . . 109.5 ?
    C14 C15 H15C . . 109.5 ?
    H15A C15 H15C . . 109.5 ?
    H15B C15 H15C . . 109.5 ?
    C17 C16 O3 . . 111.6(4) ?
    C17 C16 H16A . . 109.3 ?
    O3 C16 H16A . . 109.3 ?
    C17 C16 H16B . . 109.3 ?
    O3 C16 H16B . . 109.3 ?
    H16A C16 H16B . . 108.0 ?
    C16 C17 H17A . . 109.5 ?
    C16 C17 H17B . . 109.5 ?
    H17A C17 H17B . . 109.5 ?
    C16 C17 H17C . . 109.5 ?
    H17A C17 H17C . . 109.5 ?
    H17B C17 H17C . . 109.5 ?
    N2 C19 H19A . . 109.5 ?
    N2 C19 H19B . . 109.5 ?
    H19A C19 H19B . . 109.5 ?
    N2 C19 H19C . . 109.5 ?
    H19A C19 H19C . . 109.5 ?
    H19B C19 H19C . . 109.5 ?
    N2 C20 H20A . . 109.5 ?
    N2 C20 H20B . . 109.5 ?
    H20A C20 H20B . . 109.5 ?
    N2 C20 H20C . . 109.5 ?
    H20A C20 H20C . . 109.5 ?
    H20B C20 H20C . . 109.5 ?
    O9 C21 N2 . . 126.9(3) ?
    O9 C21 H21 . . 116.5 ?
    N2 C21 H21 . . 116.5 ?
    C8 N1 C7 . . 119.49(17) ?
    C8 N1 H1A . . 109(2) ?
    C7 N1 H1A . . 120.2(19) ?
    C21 N2 C19 . . 121.2(3) ?
    C21 N2 C20 . . 122.2(3) ?
    C19 N2 C20 . . 116.6(3) ?
    C14 O1 P1 . . 125.2(2) ?
    C16 O3 P1 . . 119.8(2) ?
    C3 O4 H4 . . 109.5 ?
    O2 P1 O1 . . 114.07(11) ?
    O2 P1 O3 . . 115.77(13) ?
    O1 P1 O3 . . 104.04(12) ?
    O2 P1 C7 . . 115.27(11) ?
    O1 P1 C7 . . 104.53(10) ?
    O3 P1 C7 . . 101.57(10) ?
loop_
    _geom_torsion_atom_site_label_1
    _geom_torsion_atom_site_label_2
    _geom_torsion_atom_site_label_3
    _geom_torsion_atom_site_label_4
    _geom_torsion_site_symmetry_1
    _geom_torsion_site_symmetry_2
    _geom_torsion_site_symmetry_3
    _geom_torsion_site_symmetry_4
    _geom_torsion
    _geom_torsion_publ_flag
    C6 C1 C2 C4 . . . . 1.1(3) ?
    C7 C1 C2 C4 . . . . -177.80(19) ?
    O4 C3 C4 C2 . . . . 179.6(2) ?
    C5 C3 C4 C2 . . . . -0.5(3) ?
    C1 C2 C4 C3 . . . . -0.3(3) ?
    O4 C3 C5 C6 . . . . -179.6(2) ?
    C4 C3 C5 C6 . . . . 0.5(3) ?
    C3 C5 C6 C1 . . . . 0.3(3) ?
    C2 C1 C6 C5 . . . . -1.1(3) ?
    C7 C1 C6 C5 . . . . 177.8(2) ?
    C2 C1 C7 N1 . . . . -130.6(2) ?
    C6 C1 C7 N1 . . . . 50.6(2) ?
    C2 C1 C7 P1 . . . . 106.19(19) ?
    C6 C1 C7 P1 . . . . -72.6(2) ?
    N1 C8 C9 C10 . . . . -178.4(2) ?
    C13 C8 C9 C10 . . . . -0.3(3) ?
    C8 C9 C10 C11 . . . . 0.3(3) ?
    C9 C10 C11 C12 . . . . 0.0(4) ?
    C9 C10 C11 Cl1 . . . . -179.24(18) ?
    C10 C11 C12 C13 . . . . -0.3(4) ?
    Cl1 C11 C12 C13 . . . . 178.91(19) ?
    C11 C12 C13 C8 . . . . 0.3(4) ?
    N1 C8 C13 C12 . . . . 178.1(2) ?
    C9 C8 C13 C12 . . . . -0.1(3) ?
    C9 C8 N1 C7 . . . . -152.9(2) ?
    C13 C8 N1 C7 . . . . 29.0(3) ?
    C1 C7 N1 C8 . . . . 59.6(2) ?
    P1 C7 N1 C8 . . . . -176.39(16) ?
    O9 C21 N2 C19 . . . . -1.1(5) ?
    O9 C21 N2 C20 . . . . 179.8(3) ?
    C15 C14 O1 P1 . . . . -112.5(3) ?
    C17 C16 O3 P1 . . . . 150.0(4) ?
    C14 O1 P1 O2 . . . . -3.4(3) ?
    C14 O1 P1 O3 . . . . -130.5(2) ?
    C14 O1 P1 C7 . . . . 123.4(2) ?
    C16 O3 P1 O2 . . . . -55.8(4) ?
    C16 O3 P1 O1 . . . . 70.2(4) ?
    C16 O3 P1 C7 . . . . 178.5(4) ?
    N1 C7 P1 O2 . . . . -56.14(19) ?
    C1 C7 P1 O2 . . . . 70.60(18) ?
    N1 C7 P1 O1 . . . . 177.83(14) ?
    C1 C7 P1 O1 . . . . -55.43(16) ?
    N1 C7 P1 O3 . . . . 69.84(17) ?
    C1 C7 P1 O3 . . . . -163.43(15) ?
loop_
    _geom_hbond_atom_site_label_D
    _geom_hbond_atom_site_label_H
    _geom_hbond_atom_site_label_A
    _geom_hbond_site_symmetry_A
    _geom_hbond_distance_DH
    _geom_hbond_distance_HA
    _geom_hbond_distance_DA
    _geom_hbond_angle_DHA
    O4 H4 O9 1_465 0.82 1.87 2.693(3) 176
    N1 H1A O2 2_667 0.79(3) 2.19(3) 2.977(3) 174(3)
    C7 H7 O4 1_655 0.98 2.53 3.502(3) 172
    C9 H13 O2 2_667 0.93 2.54 3.304(3) 140
_iucr_refine_instructions_details
;
TITL W33-1 in P-1
CELL 0.71073   7.7230  11.6834  13.4582  69.872  88.159  83.841
ZERR   2.00   0.0003   0.0005   0.0005   0.002   0.002   0.002
LATT 1
SFAC C  H  N  O  P  Cl
UNIT 40 56 4 10 2 2
OMIT 0 1 3
OMIT 1 1 1
OMIT 0 1 1
OMIT 1 0 0
OMIT 0 1 2
OMIT -1 0 1
OMIT 0 -1 1
OMIT 1 0 1
OMIT 0 0 1
OMIT 1 1 0
OMIT 0 1 0
OMIT 0 2 1
OMIT 0 2 0
L.S.  10
ACTA
BOND $H
FMAP 2
PLAN 20
MPLA C1 C2 C3 C4 C5 C6
MPLA C8 C9 C10 C11 C12
CONF
HTAB
HTAB O4    O9_$1
HTAB C7    O4_$2
HTAB C9    O2_$3
HTAB C14   O2
HTAB N1    O2_$4
EQIV  $1  x-1, y+1, z
EQIV  $2  x+1, y, z
EQIV  $3  -x+1, -y+1, -z+2
EQIV  $4  -x+1, -y+1, -z+2
TEMP 23.000
WGHT    0.092300    0.509100
FVAR       0.22623
MOLE 1
C1    1    0.371016    0.809771    0.827274    11.00000    0.04169    0.04059 =
         0.03149   -0.01177    0.00606   -0.01108
C2    1    0.334035    0.934640    0.777674    11.00000    0.04427    0.03986 =
         0.04370   -0.00940    0.00535   -0.01444
AFIX  43
H2    2    0.424158    0.984711    0.763270    11.00000   -1.20000
AFIX   0
C3    1    0.030638    0.913033    0.769550    11.00000    0.04249    0.05195 =
         0.04134   -0.01670    0.00317   -0.00783
C4    1    0.165152    0.986709    0.748973    11.00000    0.05258    0.03609 =
         0.04841   -0.00781    0.00331   -0.00724
AFIX  43
H4A   2    0.142508    1.071008    0.715958    11.00000   -1.20000
AFIX   0
C5    1    0.065874    0.787415    0.818109    11.00000    0.04456    0.04951 =
         0.05260   -0.01496    0.00802   -0.01928
AFIX  43
H5    2   -0.024119    0.737291    0.831694    11.00000   -1.20000
AFIX   0
C6    1    0.233658    0.737083    0.846118    11.00000    0.05270    0.03445 =
         0.04733   -0.00916    0.00708   -0.01295
AFIX  43
H6    2    0.256114    0.652655    0.878363    11.00000   -1.20000
AFIX   0
C7    1    0.555265    0.754076    0.861927    11.00000    0.04302    0.03970 =
         0.03186   -0.00637    0.00559   -0.01049
AFIX  13
H7    2    0.633139    0.817962    0.830508    11.00000   -1.20000
AFIX   0
C8    1    0.622579    0.664914    0.722715    11.00000    0.03412    0.04306 =
         0.03736   -0.00963    0.00426   -0.00310
C9    1    0.607521    0.565299    0.690550    11.00000    0.04590    0.04193 =
         0.04431   -0.00727    0.00396   -0.00727
AFIX  43
H13   2    0.590379    0.489748    0.741040    11.00000   -1.20000
AFIX   0
C10   1    0.617576    0.576527    0.584762    11.00000    0.05402    0.05079 =
         0.05127   -0.02084    0.00279   -0.01111
AFIX  43
H9    2    0.606657    0.509102    0.564548    11.00000   -1.20000
AFIX   0
C11   1    0.643768    0.687764    0.509726    11.00000    0.05112    0.06141 =
         0.03769   -0.01647    0.00402   -0.01029
C12   1    0.659995    0.788200    0.539001    11.00000    0.06686    0.04856 =
         0.04001   -0.00732    0.00883   -0.01495
AFIX  43
H11   2    0.678225    0.863128    0.487910    11.00000   -1.20000
AFIX   0
C13   1    0.649073    0.777119    0.644511    11.00000    0.06238    0.04160 =
         0.04150   -0.01222    0.00838   -0.01170
AFIX  43
H12   2    0.659467    0.845179    0.663916    11.00000   -1.20000
AFIX   0
C14   1    0.374142    0.837631    1.101864    11.00000    0.09443    0.10130 =
         0.05682   -0.03675    0.01246    0.00180
AFIX  23
H14A  2    0.336907    0.757303    1.139385    11.00000   -1.20000
H14B  2    0.417096    0.868483    1.153730    11.00000   -1.20000
AFIX   0
C15   1    0.226131    0.919422    1.046252    11.00000    0.09327    0.08924 =
         0.08274   -0.03594    0.01589    0.00066
AFIX 137
H15A  2    0.263764    0.997764    1.005969    11.00000   -1.50000
H15B  2    0.140066    0.929240    1.096563    11.00000   -1.50000
H15C  2    0.176706    0.885338    0.999455    11.00000   -1.50000
AFIX   0
DFIX 1.54 0.01 C16 C17
C16   1    0.850445    0.658367    1.123142    11.00000    0.08951    0.23957 =
         0.07307   -0.02147   -0.02612    0.01182
AFIX  23
H16A  2    0.862117    0.731699    1.139686    11.00000   -1.20000
H16B  2    0.772277    0.609772    1.174477    11.00000   -1.20000
AFIX   0
C17   1    1.015133    0.590394    1.131058    11.00000    0.08904    0.17512 =
         0.12025    0.03619   -0.02801   -0.01264
AFIX 137
H17A  2    1.002156    0.513833    1.121870    11.00000   -1.50000
H17B  2    1.064794    0.575055    1.199483    11.00000   -1.50000
H17C  2    1.090426    0.636077    1.077202    11.00000   -1.50000
AFIX   0
C19   1    0.826347    0.159970    0.474327    11.00000    0.12556    0.09773 =
         0.08199   -0.03545   -0.00535   -0.02340
AFIX 137
H19A  2    0.935221    0.115197    0.467686    11.00000   -1.50000
H19B  2    0.756644    0.176383    0.412223    11.00000   -1.50000
H19C  2    0.765754    0.112329    0.535456    11.00000   -1.50000
AFIX   0
C20   1    0.887452    0.374200    0.388900    11.00000    0.08889    0.08923 =
         0.08327    0.00030    0.00046   -0.00099
AFIX 137
H20A  2    0.905421    0.445546    0.405689    11.00000   -1.50000
H20B  2    0.787679    0.391896    0.343325    11.00000   -1.50000
H20C  2    0.988433    0.351498    0.353681    11.00000   -1.50000
AFIX   0
C21   1    0.863352    0.285004    0.580344    11.00000    0.07593    0.05891 =
         0.08430   -0.02721   -0.00770    0.01536
AFIX  43
H21   2    0.886765    0.360832    0.581845    11.00000   -1.20000
AFIX   0
CL1   6    0.653804    0.702057    0.376153    11.00000    0.11391    0.08652 =
         0.04230   -0.02572    0.00972   -0.02963
N1    3    0.616160    0.650039    0.829532    11.00000    0.05481    0.03771 =
         0.03615   -0.00463    0.00682   -0.00404
H1A   2    0.588905    0.584202    0.861889    11.00000    0.05063
N2    3    0.858438    0.273825    0.485740    11.00000    0.05943    0.06597 =
         0.06758   -0.01459    0.00013    0.00373
O1    4    0.514292    0.826361    1.029883    11.00000    0.07114    0.06234 =
         0.05905   -0.02983    0.00947   -0.01833
O2    4    0.485688    0.602114    1.064643    11.00000    0.11580    0.05336 =
         0.04113   -0.00698    0.01325   -0.02822
O3    4    0.777171    0.692439    1.019160    11.00000    0.06032    0.11951 =
         0.04720   -0.01656   -0.01115    0.00718
O4    4   -0.138047    0.959707    0.743450    11.00000    0.04390    0.06288 =
         0.07200   -0.01716   -0.00308   -0.00560
AFIX 147
H4    2   -0.143318    1.034575    0.717059    11.00000   -1.50000
AFIX   0
O9    4    0.840383    0.206250    0.665800    11.00000    0.10752    0.07325 =
         0.06854   -0.01954    0.00080    0.01976
P1    5    0.575429    0.707881    1.004471    11.00000    0.05578    0.04954 =
         0.03331   -0.00903    0.00299   -0.00992
HKLF 4
REM  W33-1 in P-1
REM R1 =  0.0570 for   3982 Fo > 4sig(Fo)  and  0.0733 for all   5126 data
REM    271 parameters refined using      1 restraints
END
WGHT      0.0915      0.4778
REM Highest difference peak  0.409,  deepest hole -0.405,  1-sigma level  0.070
Q1    1   0.9093  0.6013  1.0747  11.00000  0.05    0.41
Q2    1   0.9456  0.6785  1.1613  11.00000  0.05    0.36
Q3    1   0.6319  0.7200  0.6830  11.00000  0.05    0.32
Q4    1   0.6814  0.6849  0.9994  11.00000  0.05    0.30
Q5    1   0.4326  0.5933  1.0630  11.00000  0.05    0.28
Q6    1   0.4608  0.7819  0.8392  11.00000  0.05    0.27
Q7    1   0.5785  0.5599  1.0629  11.00000  0.05    0.26
Q8    1   0.3133  0.7809  0.8472  11.00000  0.05    0.24
Q9    1   0.5606  0.7330  0.9240  11.00000  0.05    0.23
Q10   1   0.7753  0.1381  0.6723  11.00000  0.05    0.23
Q11   1   0.6325  0.6653  0.7661  11.00000  0.05    0.22
Q12   1   0.6859  0.7732  0.5983  11.00000  0.05    0.22
Q13   1   0.3499  0.8741  0.8326  11.00000  0.05    0.21
Q14   1   0.8388  0.0632  0.5384  11.00000  0.05    0.21
Q15   1   0.7975  0.7029  1.0411  11.00000  0.05    0.21
Q16   1   0.6701  0.5659  0.6359  11.00000  0.05    0.21
Q17   1   0.4265  0.5981  0.5211  11.00000  0.05    0.21
Q18   1   0.5858  0.7441  0.3867  11.00000  0.05    0.21
Q19   1   0.8126  0.7178  0.9607  11.00000  0.05    0.21
Q20   1   0.4859  0.6550  1.0413  11.00000  0.05    0.21
;
data_New_Global_Publ_Block
_journal_date_recd_electronic     2014-07-11
_journal_date_accepted     2014-07-17
_journal_name_full     'Acta Crystallographica, Section E'
_journal_year     2014
_journal_volume     70
_journal_issue      9
_journal_page_first     o919
_journal_page_last     o920
_journal_paper_category     HO
_journal_paper_doi     10.1107/S1600536814016626
_journal_coeditor_code     RZ5129
_publ_contact_author_name     'Yan-Fang Shang'
_publ_contact_author_address
;
School of Chemistry and Chemical Engineering,
Nantong University,
Nantong, JiangSu 226000,
People's Republic of China
;
_publ_contact_author_email     'ycwqm2012@163.com'
_publ_contact_author_fax     ?
_publ_contact_author_phone     '13861987216'
_publ_section_title
;
Crystal structure of diethyl
[(4-chloroanilino)(4-hydroxyphenyl)methyl]phosphonate
<i>N</i>,<i>N</i>-dimethylformamide monosolvate
;
loop_
    _publ_author_name
    _publ_author_footnote
    _publ_author_address
    'Wang, Qing-Ming' ?
;
School of Pharmacy,
Yancheng Teachers' University,
Yancheng, Jiangsu 224051,
People's Republic of China
;
    'Zhu, Ming-Juan' ?
;
School of Pharmacy,
Yancheng Teachers' University,
Yancheng, Jiangsu 224051,
People's Republic of China
;
    'Yang, Jin-Ming' ?
;
School of Pharmacy,
Yancheng Teachers' University,
Yancheng, Jiangsu 224051,
People's Republic of China
;
    'Wang, Shan-Shan' ?
;
School of Pharmacy,
Yancheng Teachers' University,
Yancheng, Jiangsu 224051,
People's Republic of China
;
    'Shang, Yan-Fang' ?
;
School of Chemistry and Chemical Engineering,
Nantong University,
Nantong, JiangSu 226000,
People's Republic of China
;
_publ_section_synopsis     .
