# Supplementary material for: Crystal structure of diethyl [(4-chloro­anilino)(4-hy­droxy­phen­yl)meth­yl]phospho­nate N,N-di­methyl­formamide monosolvate
Source: Acta Crystallogr Sect E Struct Rep Online. 2014 Aug 1;70(Pt 9):o919–20. doi: 10.1107/S1600536814016626 (PMC4186167; doi:10.1107/S1600536814016626)
Supplement: Supplementary file 2 [file e-70-0o919-Isup2.hkl]

# 
# h,k,l, Fc-squared, Fo-squared, sigma(Fo-squared) and status flag 
# 
data_I
_shelx_title ' W33-1 in P-1' 
_shelx_refln_list_code          4 
_shelx_F_calc_maximum      137.07 
_exptl_crystal_F_000       468.00 
_reflns_d_resolution_high  0.7676 
 
loop_ 
 _symmetry_equiv_pos_as_xyz 
 'x, y, z' 
 '-x, -y, -z' 
 
_cell_length_a     7.7230 
_cell_length_b    11.6834 
_cell_length_c    13.4582 
_cell_angle_alpha  69.872 
_cell_angle_beta   88.159 
_cell_angle_gamma  83.841 
 
_shelx_F_squared_multiplier     1.000 
 
loop_ 
 _refln_index_h 
 _refln_index_k 
 _refln_index_l 
 _refln_F_squared_calc 
 _refln_F_squared_meas 
 _refln_F_squared_sigma 
 _refln_observed_status 
   2   0   0        4.89       -0.29      0.29 o 
   3   0   0        0.12       -0.16      0.16 o 
   4   0   0     2777.73     2866.18     22.38 o 
   5   0   0      461.09      439.08      3.91 o 
   6   0   0       57.26       52.89      1.36 o 
   7   0   0        5.79        3.84      0.67 o 
   8   0   0       36.14       29.06      2.83 o 
   9   0   0        0.00        2.34      1.76 o 
  -9   1   0        0.27        7.23      1.95 o 
  -8   1   0       19.61       15.62      1.52 o 
  -7   1   0        0.07       -0.61      0.61 o 
  -6   1   0      173.26      170.57      4.14 o 
  -5   1   0       98.08       85.83      1.09 o 
  -4   1   0       14.99       16.20      0.41 o 
  -3   1   0       45.39       57.76      0.59 o 
  -2   1   0    18787.53    19342.46    245.16 o 
   2   1   0     8129.80     8086.08    308.58 o 
   3   1   0     1787.04     2067.34     15.45 o 
   4   1   0      184.52      174.81      1.53 o 
   5   1   0       39.53       46.74      0.68 o 
   6   1   0       46.27       43.80      1.14 o 
   7   1   0        4.36        2.65      0.65 o 
   8   1   0        0.49        0.12      0.98 o 
   9   1   0        6.67        9.57      2.15 o 
  10   1   0       10.64       17.98      2.54 o 
  -9   2   0        7.64       12.90      1.95 o 
  -8   2   0        0.93        1.47      1.11 o 
  -7   2   0       44.76       34.82      1.24 o 
  -6   2   0      214.68      202.04      2.99 o 
  -5   2   0        0.02        0.25      0.41 o 
  -4   2   0      550.96      459.62      3.56 o 
  -3   2   0      527.98      691.76      5.95 o 
  -2   2   0     3697.14     3784.75     38.63 o 
  -1   2   0      696.97      329.62      8.99 o 
   2   2   0     2105.46     1041.76     37.10 o 
   3   2   0       94.11       96.94      0.90 o 
   4   2   0       93.08      123.44      1.15 o 
   5   2   0      169.99      168.94      1.54 o 
   6   2   0      600.37      613.83      7.30 o 
   7   2   0        0.83        0.38      0.67 o 
   8   2   0       15.16       12.01      1.26 o 
   9   2   0        9.45       12.90      2.15 o 
  10   2   0        1.58        6.06      2.34 o 
  -9   3   0        7.39       13.96      1.68 o 
  -8   3   0       24.09       26.69      3.34 o 
  -7   3   0        6.05        5.42      0.67 o 
  -6   3   0       12.25       13.00      0.64 o 
  -5   3   0       18.34       20.95      0.71 o 
  -4   3   0      403.59      412.33      3.62 o 
  -3   3   0       71.91       65.67      0.78 o 
  -2   3   0      487.13      537.70      4.34 o 
  -1   3   0      189.91      137.97      1.51 o 
   1   3   0      338.59      362.58      5.52 o 
   2   3   0     3339.09     3523.92     59.70 o 
   3   3   0       10.48        7.09      0.26 o 
   4   3   0      206.51      191.99      1.67 o 
   5   3   0      332.35      345.57      2.90 o 
   6   3   0        7.22        6.73      0.69 o 
   7   3   0      302.38      305.63      4.42 o 
   8   3   0        9.97       11.25      1.03 o 
   9   3   0        0.64        3.52      1.95 o 
  -9   4   0        2.19        4.64      1.58 o 
  -8   4   0        7.41        9.06      1.38 o 
  -7   4   0        3.86        9.79      0.69 o 
  -6   4   0        6.05        4.96      0.49 o 
  -5   4   0        4.11        1.90      0.46 o 
  -4   4   0      314.90      301.96      3.09 o 
  -3   4   0       54.28       50.16      0.68 o 
  -2   4   0      526.14      598.12      5.13 o 
  -1   4   0     1060.02     1049.72      9.18 o 
   0   4   0      286.19      285.33      3.33 o 
   1   4   0      763.64      867.17     11.19 o 
   2   4   0       17.37       24.35      0.48 o 
   3   4   0      677.43      759.13      7.40 o 
   4   4   0       11.51       14.12      0.45 o 
   5   4   0       28.67       36.60      0.79 o 
   6   4   0       31.56       31.85      1.25 o 
   7   4   0       75.63       74.14      2.03 o 
   8   4   0       33.25       33.70      1.68 o 
   9   4   0       16.92       17.00      2.34 o 
  -8   5   0        3.98        4.04      1.45 o 
  -7   5   0       17.33       16.31      1.40 o 
  -6   5   0        5.17        4.42      0.60 o 
  -5   5   0       33.47       30.61      1.06 o 
  -4   5   0       19.75       17.38      0.63 o 
  -3   5   0        0.11        0.46      0.33 o 
  -2   5   0       21.91       26.09      0.46 o 
  -1   5   0        0.23        3.43      0.23 o 
   0   5   0       12.95        5.01      0.31 o 
   1   5   0       86.50       87.80      0.96 o 
   2   5   0      482.86      551.37      5.91 o 
   3   5   0      775.00      841.48      8.19 o 
   4   5   0       90.43       83.78      1.14 o 
   5   5   0       78.89       86.66      1.27 o 
   6   5   0      145.82      136.79      2.15 o 
   7   5   0       15.03       13.19      1.03 o 
   8   5   0        0.81        0.81      0.91 o 
   9   5   0       13.59       14.37      2.44 o 
  -8   6   0        3.38        6.31      1.52 o 
  -7   6   0        6.73        8.75      1.12 o 
  -6   6   0        3.27        1.21      0.65 o 
  -5   6   0       16.08       19.36      0.78 o 
  -4   6   0       14.04       10.49      0.59 o 
  -3   6   0      121.23      126.95      1.69 o 
  -2   6   0      157.47      164.67      1.71 o 
  -1   6   0      591.43      646.93      6.77 o 
   0   6   0        1.52        2.66      0.29 o 
   1   6   0       80.98       94.64      1.21 o 
   2   6   0      867.46      933.43     10.47 o 
   3   6   0      185.66      194.08      2.32 o 
   4   6   0      155.44      162.44      1.91 o 
   5   6   0       33.18       31.51      1.11 o 
   6   6   0       78.70       79.24      1.71 o 
   7   6   0        6.16        7.71      1.37 o 
   8   6   0        5.32        4.49      1.76 o 
   9   6   0       50.87       56.47      3.91 o 
  -8   7   0        0.01       -1.45      1.45 o 
  -7   7   0        7.57       10.64      1.16 o 
  -6   7   0        6.72        6.10      1.22 o 
  -5   7   0       22.59       20.93      0.96 o 
  -4   7   0        4.39        2.79      0.57 o 
  -3   7   0       24.94       21.27      0.83 o 
  -2   7   0        5.20        5.16      0.48 o 
  -1   7   0        0.09       -0.45      0.48 o 
   0   7   0      141.14      127.99      2.03 o 
   1   7   0      860.59      849.49      9.49 o 
   2   7   0       16.46       14.85      0.63 o 
   3   7   0      183.04      170.43      2.32 o 
   4   7   0        6.31        6.98      0.65 o 
   5   7   0       56.90       68.42      1.63 o 
   6   7   0       27.89       33.46      1.24 o 
   7   7   0       78.61       72.81      2.48 o 
   8   7   0        0.00       -1.56      1.56 o 
   9   7   0        4.77        2.93      1.95 o 
  -7   8   0       11.29       13.76      1.64 o 
  -6   8   0        2.77        5.63      1.31 o 
  -5   8   0       10.57        8.18      1.86 o 
  -4   8   0       34.35       33.64      1.29 o 
  -3   8   0       21.24       20.34      0.99 o 
  -2   8   0        0.01       -0.12      0.62 o 
  -1   8   0      129.14      127.39      2.33 o 
   0   8   0      464.34      486.47      7.17 o 
   1   8   0      171.73      168.19      2.51 o 
   2   8   0        5.04        6.12      0.75 o 
   3   8   0      480.67      472.21      6.45 o 
   4   8   0      142.17      147.86      2.49 o 
   5   8   0      146.44      135.45      2.39 o 
   6   8   0        2.74        3.14      0.69 o 
   7   8   0       11.37        9.38      1.76 o 
   8   8   0       17.85       19.54      2.15 o 
  -7   9   0        2.71        1.53      1.58 o 
  -6   9   0        0.00        0.12      1.31 o 
  -5   9   0        5.95        7.07      1.31 o 
  -4   9   0        0.05        0.34      1.03 o 
  -3   9   0       56.31       50.63      1.85 o 
  -2   9   0       23.16       22.86      1.02 o 
  -1   9   0        4.08        5.24      0.77 o 
   0   9   0       64.77       62.36      2.91 o 
   1   9   0      130.51      122.13      2.15 o 
   2   9   0      181.10      168.38      5.54 o 
   3   9   0      123.45      118.09      2.09 o 
   4   9   0       69.38       61.69      1.52 o 
   5   9   0        2.55        1.56      0.66 o 
   6   9   0        0.02        0.93      0.90 o 
   7   9   0       30.72       25.60      2.74 o 
   8   9   0        0.02        0.00      1.76 o 
  -6  10   0        9.62        7.90      1.58 o 
  -5  10   0       15.58       16.75      2.05 o 
  -4  10   0        2.40        0.84      1.17 o 
  -3  10   0        2.83        4.10      1.56 o 
  -2  10   0        2.32        0.29      0.97 o 
  -1  10   0       57.32       52.57      2.21 o 
   0  10   0      109.97      105.81      2.25 o 
   1  10   0      212.38      196.90      3.50 o 
   2  10   0       86.27       79.86      1.99 o 
   3  10   0        1.89        2.04      0.71 o 
   4  10   0       27.78       32.36      1.35 o 
   5  10   0       58.34       52.20      1.93 o 
   6  10   0        9.87        7.50      0.98 o 
   7  10   0        1.35        1.17      1.56 o 
  -5  11   0       11.91       14.07      2.34 o 
  -4  11   0        4.57        5.08      1.76 o 
  -3  11   0       32.22       30.48      3.13 o 
  -2  11   0       13.74       17.98      1.95 o 
  -1  11   0       10.99        9.18      1.56 o 
   0  11   0        4.43        1.34      1.03 o 
   1  11   0        0.02        0.03      0.71 o 
   2  11   0       31.00       26.28      1.40 o 
   3  11   0        0.01       -0.53      1.07 o 
   4  11   0        0.02        1.09      0.98 o 
   5  11   0       12.80       16.53      2.05 o 
   6  11   0        0.33        0.55      1.47 o 
   7  11   0        0.26       -1.56      1.56 o 
  -4  12   0       10.58       12.90      2.34 o 
  -3  12   0        4.94        5.08      1.95 o 
  -2  12   0        5.86        8.60      1.95 o 
  -1  12   0       11.34        7.23      1.76 o 
   0  12   0        6.20       10.16      1.76 o 
   1  12   0        9.84        8.79      1.76 o 
   2  12   0        4.62        7.62      1.95 o 
   3  12   0       13.43       15.44      2.15 o 
   4  12   0       20.80       24.62      2.54 o 
   5  12   0        0.02        2.74      2.15 o 
   6  12   0        2.95        2.15      1.56 o 
  -3  13   0        0.10        0.78      2.15 o 
  -2  13   0       16.48       24.03      2.54 o 
  -1  13   0        5.69        6.45      1.95 o 
   0  13   0        0.14       -0.98      1.76 o 
   1  13   0        7.91       12.31      2.15 o 
   2  13   0        9.26       12.70      2.15 o 
   3  13   0        4.68        4.10      2.15 o 
   4  13   0        1.01        4.30      2.15 o 
   5  13   0        8.95       10.94      2.54 o 
   0  14   0       20.71       22.67      2.54 o 
   1  14   0        9.33       14.46      2.34 o 
   2  14   0        8.10       10.55      2.34 o 
  -4 -13   1        6.62        8.40      2.34 o 
  -3 -13   1       25.71       23.84      2.74 o 
  -2 -13   1        3.11        3.71      2.15 o 
  -1 -13   1        0.21        3.32      2.15 o 
   0 -13   1        1.41        3.71      1.95 o 
   1 -13   1        2.43        6.84      2.15 o 
   2 -13   1        0.06        2.54      2.15 o 
  -5 -12   1        9.10        8.01      2.34 o 
  -4 -12   1        1.57        4.49      2.15 o 
  -3 -12   1        2.63        5.86      1.95 o 
  -2 -12   1       45.22       54.12      3.91 o 
  -1 -12   1        2.20        3.71      1.95 o 
   0 -12   1       29.64       35.76      3.32 o 
   1 -12   1        3.81        4.30      1.76 o 
   2 -12   1        3.51        6.84      1.95 o 
   3 -12   1        2.87        6.84      1.95 o 
   4 -12   1        0.23        2.34      2.15 o 
  -6 -11   1        0.01       -1.56      1.56 o 
  -5 -11   1        5.29        2.29      1.12 o 
  -4 -11   1       46.15       51.30      3.22 o 
  -3 -11   1        8.21        9.10      1.37 o 
  -2 -11   1        2.09        3.56      0.98 o 
  -1 -11   1       10.77       10.55      1.76 o 
   0 -11   1        8.51       10.55      1.76 o 
   1 -11   1       40.71       43.96      3.13 o 
   2 -11   1        0.01        2.15      1.56 o 
   3 -11   1       14.30       11.53      1.95 o 
   4 -11   1        6.72        9.77      1.95 o 
   5 -11   1        0.04       -0.98      1.95 o 
  -7 -10   1        9.37        7.03      1.76 o 
  -6 -10   1       53.88       52.95      3.32 o 
  -5 -10   1       12.65       12.29      0.98 o 
  -4 -10   1       10.97        9.92      1.00 o 
  -3 -10   1       63.74       53.23      1.47 o 
  -2 -10   1       81.20       73.60      3.53 o 
  -1 -10   1       30.85       32.64      1.47 o 
   0 -10   1       31.46       31.69      1.48 o 
   1 -10   1       21.05       18.90      1.24 o 
   2 -10   1       11.13        8.99      1.56 o 
   3 -10   1       10.54       10.16      1.76 o 
   4 -10   1        3.10        3.91      1.76 o 
   5 -10   1       13.99       15.24      2.15 o 
   6 -10   1        0.03        0.59      1.95 o 
  -8  -9   1        0.28       -1.76      1.76 o 
  -7  -9   1        0.01        0.00      1.56 o 
  -6  -9   1        3.37        2.93      1.56 o 
  -5  -9   1        0.12        0.21      0.69 o 
  -4  -9   1       68.05       65.99      1.85 o 
  -3  -9   1       63.40       52.97      1.40 o 
  -2  -9   1      318.66      293.64      4.88 o 
  -1  -9   1      243.19      238.56      3.43 o 
   0  -9   1        3.59        1.02      0.69 o 
   1  -9   1       86.53       80.42      1.79 o 
   2  -9   1        0.05       -0.76      0.76 o 
   3  -9   1       80.89       77.85      3.61 o 
   4  -9   1        3.12        2.93      1.56 o 
   5  -9   1       14.46       11.75      1.45 o 
   6  -9   1        0.08       -1.05      1.31 o 
  -8  -8   1        7.34        8.60      1.95 o 
  -7  -8   1       28.17       20.91      2.15 o 
  -6  -8   1       19.02       17.05      1.31 o 
  -5  -8   1       11.12       10.39      0.80 o 
  -4  -8   1      118.78      112.24      2.12 o 
  -3  -8   1      111.40      120.77      2.12 o 
  -2  -8   1      509.64      496.86      6.75 o 
  -1  -8   1        0.17       -0.36      0.59 o 
   0  -8   1       81.41       86.01      1.84 o 
   1  -8   1      155.82      161.15      2.82 o 
   2  -8   1        0.28       -0.31      0.62 o 
   3  -8   1        8.57        7.72      1.08 o 
   4  -8   1       65.42       66.68      3.63 o 
   5  -8   1        2.21        1.51      1.17 o 
   6  -8   1        0.01       -0.39      1.24 o 
   7  -8   1        0.05        0.71      1.45 o 
  -9  -7   1        0.04       -1.17      1.95 o 
  -8  -7   1        0.01       -0.78      1.56 o 
  -7  -7   1       20.91       20.32      2.15 o 
  -6  -7   1        1.02        1.69      0.81 o 
  -5  -7   1        2.29        5.14      0.72 o 
  -4  -7   1      125.85      117.95      2.15 o 
  -3  -7   1        0.61       -0.49      0.53 o 
  -2  -7   1       48.02       49.90      1.19 o 
  -1  -7   1      306.32      289.21      3.27 o 
   0  -7   1       11.06        7.15      0.63 o 
   1  -7   1        2.99        3.03      0.71 o 
   2  -7   1       52.98       49.22      1.31 o 
   3  -7   1       87.41       83.44      1.41 o 
   4  -7   1      131.17      127.88      1.82 o 
   5  -7   1       18.17       17.07      0.87 o 
   6  -7   1        2.76        3.71      1.24 o 
   7  -7   1        0.99        1.83      1.36 o 
   8  -7   1        0.33       -1.24      1.28 o 
  -9  -6   1       11.80       13.43      1.72 o 
  -8  -6   1       16.71       14.86      1.58 o 
  -7  -6   1       16.54       18.56      1.14 o 
  -6  -6   1       25.20       17.83      0.92 o 
  -5  -6   1       42.13       39.04      1.11 o 
  -4  -6   1      638.29      634.91      7.72 o 
  -3  -6   1      326.62      317.12      3.63 o 
  -2  -6   1        5.03       10.34      0.47 o 
  -1  -6   1        5.55        2.11      0.32 o 
   0  -6   1      527.85      599.24      6.37 o 
   1  -6   1      147.54      150.62      2.15 o 
   2  -6   1        0.69        0.27      0.38 o 
   3  -6   1        1.08        1.76      0.45 o 
   4  -6   1      176.67      166.43      2.15 o 
   5  -6   1       44.87       51.41      1.25 o 
   6  -6   1        1.84        4.02      0.74 o 
   7  -6   1        0.10       -0.55      0.97 o 
   8  -6   1        2.25        4.43      1.58 o 
  -9  -5   1        3.87        4.90      1.95 o 
  -8  -5   1        0.04        1.35      1.95 o 
  -7  -5   1       11.44       10.41      0.94 o 
  -6  -5   1      391.32      387.07      5.42 o 
  -5  -5   1      416.89      442.30      4.96 o 
  -4  -5   1       77.55       94.05      1.27 o 
  -3  -5   1       20.75       35.13      0.72 o 
  -2  -5   1        1.42        4.16      0.34 o 
  -1  -5   1      405.81      421.00      4.15 o 
   0  -5   1      317.97      432.09      4.32 o 
   1  -5   1      451.63      444.05      5.17 o 
   2  -5   1      306.49      324.89      3.07 o 
   3  -5   1       15.29       13.73      0.51 o 
   4  -5   1       27.03       34.24      0.93 o 
   5  -5   1       77.40       77.22      1.45 o 
   6  -5   1       24.98       20.04      1.75 o 
   7  -5   1        2.78        2.74      0.94 o 
   8  -5   1        6.00        8.29      1.66 o 
  -9  -4   1       29.29       40.64      3.91 o 
  -8  -4   1       47.89       42.49      2.93 o 
  -7  -4   1      262.80      244.47      3.70 o 
  -6  -4   1      226.15      223.42      3.39 o 
  -5  -4   1        0.54       -0.46      0.47 o 
  -4  -4   1      516.05      579.52      5.02 o 
  -3  -4   1     1009.22      986.48      8.93 o 
  -2  -4   1      817.47      793.49      7.36 o 
  -1  -4   1       33.66       30.28      0.49 o 
   0  -4   1      128.83      127.86      1.65 o 
   1  -4   1     1030.13     1046.23      9.62 o 
   2  -4   1      257.98      273.36      2.34 o 
   3  -4   1       31.99       22.23      0.48 o 
   4  -4   1        3.32        4.34      0.39 o 
   5  -4   1       59.50       61.24      1.06 o 
   6  -4   1        6.61        2.34      0.50 o 
   7  -4   1        2.44        0.49      0.55 o 
   8  -4   1        0.36       -0.16      0.89 o 
   9  -4   1        0.09        0.59      1.52 o 
  -9  -3   1        0.19        1.17      1.95 o 
  -8  -3   1       15.17       10.62      1.37 o 
  -7  -3   1       11.24       12.51      0.84 o 
  -6  -3   1       44.95       44.05      1.35 o 
  -5  -3   1      883.71      875.33      7.49 o 
  -4  -3   1     1450.27     1454.23     11.77 o 
  -3  -3   1      359.77      420.24      3.75 o 
  -2  -3   1       78.15      115.33      1.20 o 
  -1  -3   1        2.95        1.21      0.33 o 
   0  -3   1      748.24      498.91     23.46 o 
   1  -3   1       65.80      109.07      1.44 o 
   2  -3   1      700.77      655.90      5.62 o 
   3  -3   1      685.11      715.13      5.34 o 
   4  -3   1       86.11      105.78      1.10 o 
   5  -3   1        2.89        4.12      0.42 o 
   6  -3   1        0.59        1.07      0.47 o 
   7  -3   1      127.58      103.39      1.74 o 
   8  -3   1       33.95       37.51      2.26 o 
   9  -3   1        0.38        0.37      1.56 o 
  -9  -2   1        1.46        3.13      1.95 o 
  -8  -2   1        1.80        2.52      1.08 o 
  -7  -2   1      157.60      149.60      2.84 o 
  -6  -2   1      825.14      817.13      9.56 o 
  -5  -2   1      200.90      191.37      1.98 o 
  -4  -2   1       67.28       62.52      0.73 o 
  -3  -2   1      710.79      771.09      6.30 o 
  -2  -2   1       64.06       40.93      0.86 o 
  -1  -2   1     6163.47     5512.13    283.64 o 
   0  -2   1      417.54      132.67      3.71 o 
   1  -2   1      659.27      441.04     19.15 o 
   2  -2   1      932.76     1033.18      8.47 o 
   3  -2   1      166.49      172.08      1.35 o 
   4  -2   1       12.55       21.61      0.48 o 
   5  -2   1      507.92      516.29      4.79 o 
   6  -2   1      502.67      469.19      6.22 o 
   7  -2   1       42.79       35.63      1.46 o 
   8  -2   1        0.02        1.68      0.86 o 
   9  -2   1        8.78        7.23      1.95 o 
 -10  -1   1        6.23       12.70      2.54 o 
  -9  -1   1        0.68        4.30      1.95 o 
  -8  -1   1       10.94        9.26      1.08 o 
  -7  -1   1       73.26       71.50      1.63 o 
  -6  -1   1        4.30        2.65      0.58 o 
  -5  -1   1      138.04      131.46      1.38 o 
  -4  -1   1      435.95      449.59      3.61 o 
  -3  -1   1        1.55        1.86      0.16 o 
  -2  -1   1      697.73      801.52     18.15 o 
   2  -1   1      783.73      757.53      7.96 o 
   3  -1   1     3203.74     3614.25     28.39 o 
   4  -1   1     2687.08     2879.31     21.51 o 
   5  -1   1      419.37      440.05      4.15 o 
   6  -1   1       90.36       74.99      1.58 o 
   7  -1   1       52.11       48.09      1.36 o 
   8  -1   1      123.78      107.18      8.40 o 
   9  -1   1       21.35       33.80      3.52 o 
  -9   0   1        5.84       10.36      1.95 o 
  -8   0   1        2.41        1.51      0.94 o 
  -7   0   1       20.48       14.38      0.93 o 
  -6   0   1      328.38      350.34      4.78 o 
  -5   0   1       13.73        5.03      0.35 o 
  -4   0   1      573.77      585.29      4.85 o 
  -3   0   1       20.55       31.07      0.47 o 
  -2   0   1      351.52      205.87      4.21 o 
   2   0   1     4603.53     5294.37     84.47 o 
   3   0   1     2639.17     2675.65     20.02 o 
   4   0   1     3710.55     4000.88     29.88 o 
   5   0   1      344.24      345.41      3.00 o 
   6   0   1      190.43      178.86      2.47 o 
   7   0   1      100.89       92.08      1.80 o 
   8   0   1       52.31       51.88      3.03 o 
   9   0   1        0.51        3.52      1.95 o 
  -9   1   1        8.74       14.85      1.95 o 
  -8   1   1       15.24       14.34      1.95 o 
  -7   1   1        1.16        2.80      0.63 o 
  -6   1   1      284.17      259.23      3.67 o 
  -5   1   1        7.81        8.32      0.41 o 
  -4   1   1     2024.46     2034.76     19.48 o 
  -3   1   1      123.69      100.39      1.04 o 
  -2   1   1     5350.65     6056.11    106.41 o 
  -1   1   1        5.24        0.00      0.14 o 
   2   1   1    12710.66    13651.88    161.81 o 
   3   1   1       50.44       51.96      0.55 o 
   4   1   1     1457.66     1605.57     12.53 o 
   5   1   1      422.95      444.07      3.80 o 
   6   1   1     1068.11     1071.05     11.19 o 
   7   1   1        6.41        5.46      0.87 o 
   8   1   1        8.98        4.92      1.08 o 
   9   1   1       12.05       18.95      2.34 o 
  10   1   1        8.94       11.14      2.34 o 
  -9   2   1        1.29        3.36      1.17 o 
  -8   2   1       21.26       23.58      2.25 o 
  -7   2   1       41.50       37.95      1.24 o 
  -6   2   1      110.97      114.92      2.00 o 
  -5   2   1       13.97       12.73      0.59 o 
  -4   2   1      104.70      101.64      1.24 o 
  -3   2   1        0.42        0.77      0.15 o 
  -2   2   1     1595.19     1947.92     21.91 o 
  -1   2   1       51.65       91.48      1.22 o 
   2   2   1      555.72      590.49      7.43 o 
   3   2   1       95.15       98.50      0.90 o 
   4   2   1     1088.06     1172.47      9.20 o 
   5   2   1       10.27        7.55      0.36 o 
   6   2   1       34.39       37.98      0.89 o 
   7   2   1        3.38        2.56      0.67 o 
   8   2   1       60.26       59.54      2.30 o 
   9   2   1       20.57       25.01      2.54 o 
  10   2   1       11.78       16.61      2.54 o 
  -9   3   1       25.25       33.88      5.57 o 
  -8   3   1       71.02       75.35      2.58 o 
  -7   3   1        2.81        2.32      0.71 o 
  -6   3   1       34.77       40.47      1.19 o 
  -5   3   1       26.35       21.53      0.91 o 
  -4   3   1     2366.95     2413.21     23.21 o 
  -3   3   1      324.11      296.14      2.75 o 
  -2   3   1      173.72      170.14      1.61 o 
  -1   3   1     1138.89     1041.21     10.35 o 
   1   3   1     1189.16     1261.35     19.79 o 
   2   3   1        0.01        0.01      0.22 o 
   3   3   1      179.51      223.21      1.95 o 
   4   3   1        0.25        0.11      0.21 o 
   5   3   1      330.42      328.80      2.85 o 
   6   3   1      541.48      552.43      6.52 o 
   7   3   1       52.58       52.31      1.47 o 
   8   3   1        8.83       10.71      1.33 o 
   9   3   1        0.02       -0.20      1.95 o 
  10   3   1       10.44       14.46      2.54 o 
  -9   4   1        0.00        2.11      2.54 o 
  -8   4   1        0.93        2.93      1.76 o 
  -7   4   1        5.06        2.88      0.82 o 
  -6   4   1      369.44      371.23      4.93 o 
  -5   4   1       59.47       61.78      1.20 o 
  -4   4   1       93.40       86.56      1.24 o 
  -3   4   1      978.34     1061.69      8.96 o 
  -2   4   1        4.79        4.24      0.20 o 
  -1   4   1       46.14       46.75      0.50 o 
   0   4   1      314.31      342.66      3.17 o 
   1   4   1      166.56      153.73      2.99 o 
   2   4   1      184.11      184.31      1.99 o 
   3   4   1       72.56       80.83      0.95 o 
   4   4   1       50.98       49.16      0.70 o 
   5   4   1        0.17        1.89      0.36 o 
   6   4   1       77.86       78.06      1.38 o 
   7   4   1        0.19       -0.32      0.63 o 
   8   4   1       84.36       87.53      2.30 o 
   9   4   1        3.55        4.87      1.36 o 
  -9   5   1        6.07       11.26      2.34 o 
  -8   5   1       31.43       46.83      2.76 o 
  -7   5   1        2.79        2.93      1.11 o 
  -6   5   1       15.42       13.27      0.65 o 
  -5   5   1      137.45      117.50      1.80 o 
  -4   5   1        1.93        2.41      0.43 o 
  -3   5   1      194.22      179.23      1.71 o 
  -2   5   1        0.97        0.52      0.21 o 
  -1   5   1        0.49        1.34      0.19 o 
   0   5   1      417.24      427.88      4.46 o 
   1   5   1       85.64      105.74      1.80 o 
   2   5   1      833.85      881.57      9.31 o 
   3   5   1        4.99        3.79      0.30 o 
   4   5   1        8.27       10.99      0.42 o 
   5   5   1       69.59       71.49      1.00 o 
   6   5   1      210.39      200.00      2.60 o 
   7   5   1      141.20      130.74      2.75 o 
   8   5   1       26.09       27.07      1.54 o 
   9   5   1       26.73       33.37      5.37 o 
  -8   6   1        0.00        0.68      1.45 o 
  -7   6   1        0.02        1.95      1.17 o 
  -6   6   1       19.07       21.73      1.17 o 
  -5   6   1        2.41        3.99      0.59 o 
  -4   6   1      361.17      354.39      3.96 o 
  -3   6   1      296.17      300.07      3.12 o 
  -2   6   1        5.96        7.48      0.30 o 
  -1   6   1       51.03       70.45      0.78 o 
   0   6   1      651.87      665.34      7.51 o 
   1   6   1       27.25       37.53      0.84 o 
   2   6   1       76.84       83.05      1.13 o 
   3   6   1        0.53       -0.26      0.35 o 
   4   6   1       71.35       85.56      1.26 o 
   5   6   1       96.42      102.03      1.37 o 
   6   6   1      144.54      140.92      2.16 o 
   7   6   1       12.26       13.42      1.17 o 
   8   6   1       28.18       30.09      2.93 o 
   9   6   1       33.71       39.27      3.52 o 
  -8   7   1       16.47       18.76      1.92 o 
  -7   7   1        3.67        8.46      1.16 o 
  -6   7   1       17.33       18.28      1.45 o 
  -5   7   1      111.91      100.92      1.71 o 
  -4   7   1      128.93      122.37      1.76 o 
  -3   7   1        7.03        4.83      0.51 o 
  -2   7   1      180.13      184.69      2.34 o 
  -1   7   1      276.16      266.64      2.92 o 
   0   7   1        5.39        7.11      0.39 o 
   1   7   1        0.18        0.12      0.31 o 
   2   7   1        0.03        0.55      0.65 o 
   3   7   1        8.38        6.83      0.58 o 
   4   7   1      280.09      268.05      3.39 o 
   5   7   1      174.30      156.62      2.61 o 
   6   7   1       55.66       49.21      1.26 o 
   7   7   1       13.63       12.68      1.17 o 
   8   7   1       52.61       51.97      3.52 o 
   9   7   1       49.38       49.04      3.91 o 
  -7   8   1        1.12        1.69      1.16 o 
  -6   8   1        0.93        0.71      1.17 o 
  -5   8   1       15.02       16.66      1.31 o 
  -4   8   1       13.80       15.95      0.71 o 
  -3   8   1      541.74      531.39      5.79 o 
  -2   8   1       16.31       14.54      0.66 o 
  -1   8   1       28.70       20.69      1.48 o 
   0   8   1      120.48      109.36      1.78 o 
   1   8   1      288.08      282.18      3.82 o 
   2   8   1      181.83      160.71      2.86 o 
   3   8   1      175.40      168.65      2.61 o 
   4   8   1       56.85       54.10      1.42 o 
   5   8   1        4.57        5.33      0.69 o 
   6   8   1       39.06       42.85      1.47 o 
   7   8   1      164.06      150.18      3.64 o 
   8   8   1        9.12        5.67      1.76 o 
  -7   9   1        4.35        5.66      1.58 o 
  -6   9   1       29.62       41.31      2.61 o 
  -5   9   1       63.21       68.00      2.67 o 
  -4   9   1       27.02       27.45      1.96 o 
  -3   9   1       58.52       50.61      1.18 o 
  -2   9   1      276.46      276.12      3.85 o 
  -1   9   1      614.83      590.85      8.64 o 
   0   9   1      336.76      326.34      5.03 o 
   1   9   1       20.32       17.06      0.79 o 
   2   9   1      299.88      295.61      4.85 o 
   3   9   1       10.21       10.84      0.99 o 
   4   9   1       95.15       98.71      1.90 o 
   5   9   1      121.22      113.06      2.14 o 
   6   9   1       68.63       62.05      1.66 o 
   7   9   1        0.00        0.78      1.56 o 
   8   9   1       14.72       18.95      2.15 o 
  -6  10   1       10.74        8.98      1.58 o 
  -5  10   1       12.77       12.64      1.45 o 
  -4  10   1       52.36       48.94      2.39 o 
  -3  10   1      219.27      223.85      4.83 o 
  -2  10   1      121.79      120.28      6.15 o 
  -1  10   1       78.24       70.65      1.76 o 
   0  10   1       19.94       16.96      0.94 o 
   1  10   1      141.93      146.63      2.82 o 
   2  10   1       12.76       11.27      0.86 o 
   3  10   1      133.36      123.73      2.59 o 
   4  10   1       55.84       45.18      1.97 o 
   5  10   1       13.52        7.76      0.79 o 
   6  10   1        2.03        1.43      0.81 o 
   7  10   1        7.38        6.84      1.76 o 
   8  10   1        0.32        1.95      1.76 o 
  -5  11   1       29.72       29.23      2.16 o 
  -4  11   1       29.73       28.13      2.34 o 
  -3  11   1       50.49       57.25      3.32 o 
  -2  11   1        1.00        2.34      1.37 o 
  -1  11   1      171.51      158.25      3.66 o 
   0  11   1      145.12      128.58      3.18 o 
   1  11   1       83.13       77.47      1.95 o 
   2  11   1        2.36        2.54      0.80 o 
   3  11   1       65.56       53.59      1.78 o 
   4  11   1        0.00        0.96      0.79 o 
   5  11   1        0.08        2.54      1.95 o 
   6  11   1        3.36        2.43      1.37 o 
   7  11   1        0.08       -1.37      1.37 o 
  -4  12   1        7.15        7.62      1.95 o 
  -3  12   1        9.96       10.55      1.95 o 
  -2  12   1       55.58       64.28      3.52 o 
  -1  12   1       20.00       22.08      1.95 o 
   0  12   1        9.53        7.82      1.76 o 
   1  12   1        1.35        5.08      1.76 o 
   2  12   1       20.75       22.27      2.15 o 
   3  12   1       15.54       12.11      1.95 o 
   4  12   1        0.13        3.32      1.95 o 
   5  12   1       33.99       49.63      4.30 o 
   6  12   1       22.24       24.81      2.74 o 
  -3  13   1       12.20       15.04      2.15 o 
  -2  13   1        1.99        2.93      1.95 o 
  -1  13   1       14.79       15.24      1.95 o 
   0  13   1        0.70        2.15      1.76 o 
   1  13   1        2.37        5.67      1.95 o 
   2  13   1        7.84       11.14      2.15 o 
   3  13   1       15.29       20.71      2.34 o 
   4  13   1        9.27       12.50      2.34 o 
   5  13   1        4.40        6.45      2.34 o 
  -1  14   1        1.32        4.88      2.15 o 
   0  14   1        0.12        2.54      1.95 o 
   1  14   1        4.44        8.40      2.15 o 
   2  14   1        1.32        2.93      2.15 o 
   3  14   1        6.09        7.82      2.34 o 
  -3 -13   2        7.27       10.36      2.34 o 
  -2 -13   2       24.29       42.01      4.49 o 
  -1 -13   2        0.04        0.39      1.95 o 
   0 -13   2        4.55        3.91      2.15 o 
   1 -13   2       32.01       48.26      4.30 o 
  -5 -12   2        9.38        7.23      1.76 o 
  -4 -12   2       12.92       17.00      2.34 o 
  -3 -12   2        0.67        0.39      1.95 o 
  -2 -12   2       12.10       15.04      2.15 o 
  -1 -12   2       14.50       11.53      2.15 o 
   0 -12   2        6.00        8.40      1.95 o 
   1 -12   2        0.80        0.59      1.76 o 
   2 -12   2        0.86        3.52      1.95 o 
   3 -12   2       11.63       11.72      2.34 o 
  -6 -11   2        2.79        2.34      1.76 o 
  -5 -11   2       17.75       11.53      1.76 o 
  -4 -11   2        4.20        3.45      2.25 o 
  -3 -11   2       24.13       23.06      2.34 o 
  -2 -11   2       15.70       15.53      2.44 o 
  -1 -11   2        9.83        9.18      1.95 o 
   0 -11   2        0.87        5.67      1.76 o 
   1 -11   2       37.00       37.91      3.32 o 
   2 -11   2       13.19       17.58      2.15 o 
   3 -11   2        3.35        5.28      1.95 o 
   4 -11   2       57.03       67.80      4.30 o 
  -7 -10   2        5.34        3.91      1.76 o 
  -6 -10   2        7.88        5.47      1.76 o 
  -5 -10   2        0.02       -0.34      1.09 o 
  -4 -10   2        0.97        0.80      0.79 o 
  -3 -10   2       30.27       29.10      1.51 o 
  -2 -10   2        6.27        8.03      0.89 o 
  -1 -10   2       49.05       48.85      3.13 o 
   0 -10   2       27.64       25.34      2.93 o 
   1 -10   2       28.24       29.70      2.93 o 
   2 -10   2       97.09       99.06      4.30 o 
   3 -10   2        3.51        4.49      1.76 o 
   4 -10   2        2.53        3.32      1.76 o 
   5 -10   2        4.77        0.78      1.95 o 
  -7  -9   2        0.01       -0.98      1.76 o 
  -6  -9   2        1.26        0.00      1.56 o 
  -5  -9   2        4.26        2.69      0.79 o 
  -4  -9   2        7.97        8.82      0.77 o 
  -3  -9   2       54.11       49.86      1.43 o 
  -2  -9   2       95.70       87.41      1.78 o 
  -1  -9   2       25.78       19.74      1.18 o 
   0  -9   2      158.32      146.52      2.74 o 
   1  -9   2        8.71        3.76      0.75 o 
   2  -9   2        0.09       -0.69      0.69 o 
   3  -9   2        0.97       -0.68      0.97 o 
   4  -9   2       62.91       68.39      3.71 o 
   5  -9   2        7.07        6.45      1.95 o 
   6  -9   2        0.06        1.37      1.95 o 
  -8  -8   2        4.22        4.69      1.95 o 
  -7  -8   2        0.08       -0.20      1.56 o 
  -6  -8   2        9.97        4.69      1.56 o 
  -5  -8   2       47.18       46.54      1.45 o 
  -4  -8   2        0.08       -0.62      0.63 o 
  -3  -8   2      257.95      263.18      3.90 o 
  -2  -8   2        5.80        5.84      0.78 o 
  -1  -8   2       44.33       36.39      1.05 o 
   0  -8   2       52.50       51.90      1.49 o 
   1  -8   2       10.37       12.89      0.93 o 
   2  -8   2      301.15      288.31      4.79 o 
   3  -8   2        1.50        0.04      1.18 o 
   4  -8   2       40.72       37.02      2.48 o 
   5  -8   2        0.92        1.13      1.17 o 
   6  -8   2       17.25       16.24      2.25 o 
   7  -8   2        3.54        2.27      1.58 o 
  -8  -7   2        0.08       -1.76      1.76 o 
  -7  -7   2        3.82        6.06      1.76 o 
  -6  -7   2       17.00       14.35      1.45 o 
  -5  -7   2       28.13       27.41      1.44 o 
  -4  -7   2        0.89       -0.62      0.62 o 
  -3  -7   2       48.27       50.39      1.34 o 
  -2  -7   2       86.27       88.32      1.66 o 
  -1  -7   2       56.13       49.53      1.38 o 
   0  -7   2      833.05      858.27     10.90 o 
   1  -7   2       73.35       73.81      1.58 o 
   2  -7   2       31.49       29.61      1.20 o 
   3  -7   2       14.98       14.43      0.82 o 
   4  -7   2      313.58      307.61      4.61 o 
   5  -7   2       34.71       35.10      1.57 o 
   6  -7   2        1.16        1.37      1.24 o 
   7  -7   2        0.98       -1.36      1.36 o 
  -9  -6   2        1.50        3.08      2.64 o 
  -8  -6   2        0.06        0.41      1.56 o 
  -7  -6   2       37.62       33.51      3.13 o 
  -6  -6   2        2.31        0.25      0.73 o 
  -5  -6   2       28.59       23.57      1.08 o 
  -4  -6   2        0.53       -0.22      0.54 o 
  -3  -6   2       47.26       43.91      1.09 o 
  -2  -6   2      114.68      139.17      1.79 o 
  -1  -6   2      243.06      266.55      2.61 o 
   0  -6   2       29.05       28.53      0.74 o 
   1  -6   2       24.95       26.54      0.81 o 
   2  -6   2      450.14      448.80      5.45 o 
   3  -6   2       24.35       24.70      0.95 o 
   4  -6   2      118.23      129.79      2.14 o 
   5  -6   2        0.34        0.89      0.68 o 
   6  -6   2       27.92       20.03      1.30 o 
   7  -6   2        7.69        5.11      1.31 o 
   8  -6   2        6.75        4.46      1.57 o 
  -9  -5   2        8.96       10.36      2.34 o 
  -8  -5   2        6.97        7.03      3.32 o 
  -7  -5   2       36.65       35.20      1.66 o 
  -6  -5   2       17.41       11.99      0.79 o 
  -5  -5   2       26.24       27.55      0.99 o 
  -4  -5   2       86.01      101.94      1.67 o 
  -3  -5   2      122.11      167.76      1.90 o 
  -2  -5   2     1716.81     1921.45     20.18 o 
  -1  -5   2      376.05      372.41      3.51 o 
   0  -5   2      248.06      242.17      2.54 o 
   1  -5   2      407.58      493.03      8.17 o 
   2  -5   2      269.24      275.56      2.69 o 
   3  -5   2       43.37       45.29      0.89 o 
   4  -5   2      399.54      396.58      4.10 o 
   5  -5   2      246.73      247.65      2.75 o 
   6  -5   2      165.81      149.25      2.80 o 
   7  -5   2        3.70        4.74      0.82 o 
   8  -5   2        0.55       -0.98      1.31 o 
  -9  -4   2       20.28       36.15      4.10 o 
  -8  -4   2        3.65        4.64      1.37 o 
  -7  -4   2        0.04       -0.17      0.66 o 
  -6  -4   2       11.94       10.31      0.76 o 
  -5  -4   2        6.32        2.82      0.55 o 
  -4  -4   2       49.93       57.79      0.82 o 
  -3  -4   2     1121.86     1246.90     11.28 o 
  -2  -4   2      296.14      295.60      3.02 o 
  -1  -4   2     2496.76     2717.27     24.41 o 
   0  -4   2      627.88      688.94      6.47 o 
   1  -4   2      171.29      175.60      1.79 o 
   2  -4   2       23.10       28.36      0.47 o 
   3  -4   2      983.56      922.51      7.90 o 
   4  -4   2      179.16      183.34      2.08 o 
   5  -4   2      159.65      168.13      1.99 o 
   6  -4   2       24.42       18.26      0.69 o 
   7  -4   2        0.00       -0.33      0.55 o 
   8  -4   2        1.46        0.77      0.97 o 
   9  -4   2        2.05        3.71      1.56 o 
  -9  -3   2        2.13        4.88      2.15 o 
  -8  -3   2       46.51       57.64      3.91 o 
  -7  -3   2        1.99        1.28      0.66 o 
  -6  -3   2       13.42       13.33      0.81 o 
  -5  -3   2        4.06        2.10      0.47 o 
  -4  -3   2        2.53        3.62      0.29 o 
  -3  -3   2     1090.47     1255.92     10.89 o 
  -2  -3   2     1299.33     1526.95     14.69 o 
  -1  -3   2     1479.12     1749.35     16.08 o 
   0  -3   2     3538.76     3736.54     69.36 o 
   1  -3   2     1441.37     1544.90     14.33 o 
   2  -3   2      424.56      451.56      3.59 o 
   3  -3   2       51.88       47.37      0.61 o 
   4  -3   2       99.04      111.70      1.29 o 
   5  -3   2        2.01        1.17      0.41 o 
   6  -3   2      108.54      101.27      1.56 o 
   7  -3   2       22.45       19.31      0.81 o 
   8  -3   2        6.73        7.86      1.16 o 
   9  -3   2       15.77       19.34      2.15 o 
  -9  -2   2       23.79       36.34      3.91 o 
  -8  -2   2        1.40        2.15      1.76 o 
  -7  -2   2      118.72      113.48      2.38 o 
  -6  -2   2       39.09       42.51      1.18 o 
  -5  -2   2       22.19       22.12      0.70 o 
  -4  -2   2        3.35        1.99      0.26 o 
  -3  -2   2      322.37      364.64      3.06 o 
  -2  -2   2     4330.98     4701.42     52.85 o 
  -1  -2   2     2178.23     1322.59     68.19 o 
   0  -2   2     2421.38      853.65     54.11 o 
   1  -2   2      225.44      243.97      2.58 o 
   2  -2   2      712.29      619.58      4.71 o 
   3  -2   2      669.39      858.52      6.19 o 
   4  -2   2      714.90      711.23      5.56 o 
   5  -2   2       61.11       56.07      0.83 o 
   6  -2   2        2.26        1.76      0.45 o 
   7  -2   2       11.90       12.34      0.67 o 
   8  -2   2       10.80       10.93      1.04 o 
   9  -2   2        2.77        2.34      1.95 o 
  -9  -1   2        0.82        4.30      1.95 o 
  -8  -1   2        8.93        8.79      1.76 o 
  -7  -1   2      148.71      147.84      2.46 o 
  -6  -1   2       90.39       87.18      1.73 o 
  -5  -1   2       85.29       77.65      1.09 o 
  -4  -1   2       16.17       10.95      0.31 o 
  -3  -1   2       29.85       30.79      0.43 o 
  -2  -1   2      170.80      154.30      1.73 o 
  -1  -1   2     1151.31     1030.20     17.27 o 
   1  -1   2       25.64        8.01      0.59 o 
   2  -1   2     1793.96     2070.11     17.93 o 
   3  -1   2      703.62      713.86      5.17 o 
   4  -1   2       87.22       87.30      0.81 o 
   5  -1   2      258.73      286.26      2.65 o 
   6  -1   2       20.30       20.98      1.04 o 
   7  -1   2        1.96        0.52      0.59 o 
   8  -1   2       14.17        9.32      3.61 o 
   9  -1   2        5.82        7.03      1.95 o 
  -9   0   2        7.15       14.85      2.15 o 
  -8   0   2       14.29       16.39      1.38 o 
  -7   0   2       19.38       20.58      1.49 o 
  -6   0   2      115.06      115.34      2.02 o 
  -5   0   2        3.36        1.89      0.41 o 
  -4   0   2      423.52      380.78      3.76 o 
  -3   0   2      448.79      552.46      4.73 o 
  -2   0   2      528.13      558.69     10.50 o 
   2   0   2      532.31      345.52     28.72 o 
   3   0   2     1035.90     1067.87      8.03 o 
   4   0   2      137.05      184.16      1.53 o 
   5   0   2       24.14       17.02      0.52 o 
   6   0   2        4.06        3.64      0.52 o 
   7   0   2        1.36        0.89      0.63 o 
   8   0   2        4.50        4.68      2.44 o 
   9   0   2       30.09       39.47      3.52 o 
  -9   1   2       19.75       33.02      3.13 o 
  -8   1   2        5.77        4.04      2.05 o 
  -7   1   2       16.05       17.87      0.86 o 
  -6   1   2        3.71        2.91      0.59 o 
  -5   1   2      233.63      234.58      3.23 o 
  -4   1   2       13.97       21.58      0.88 o 
  -3   1   2        0.10        3.00      0.22 o 
  -2   1   2      836.30      519.54     12.11 o 
  -1   1   2        1.78       -0.34      0.34 o 
   2   1   2     1583.22      883.35     22.47 o 
   3   1   2        0.10       -0.15      0.15 o 
   4   1   2      786.63      794.65      6.30 o 
   5   1   2      213.63      221.31      1.99 o 
   6   1   2       71.38       68.59      1.09 o 
   7   1   2        7.95        8.99      0.90 o 
   8   1   2       13.27        9.10      1.37 o 
   9   1   2        0.82        2.15      1.95 o 
  -9   2   2        4.47        5.65      1.86 o 
  -8   2   2        0.19        0.98      0.98 o 
  -7   2   2       68.50       72.35      1.59 o 
  -6   2   2        1.04        0.30      0.61 o 
  -5   2   2       48.77       42.73      1.05 o 
  -4   2   2      463.22      513.65      4.67 o 
  -3   2   2     1169.10     1171.09     10.38 o 
  -2   2   2       77.39       52.59      0.67 o 
   2   2   2     2533.09     1125.39     57.38 o 
   3   2   2      727.95      790.40      6.24 o 
   4   2   2        0.03        0.02      0.21 o 
   5   2   2       19.85       21.83      0.54 o 
   6   2   2       43.43       34.72      0.84 o 
   7   2   2      140.14      140.39      2.37 o 
   8   2   2        1.93        2.38      0.98 o 
   9   2   2       17.79       32.24      3.52 o 
  10   2   2        9.86       10.94      2.54 o 
  -9   3   2       17.66       23.06      2.54 o 
  -8   3   2        4.39        5.08      1.76 o 
  -7   3   2       41.43       38.80      1.23 o 
  -6   3   2       81.63       75.39      1.54 o 
  -5   3   2        7.91        8.52      0.56 o 
  -4   3   2      415.57      423.59      4.18 o 
  -3   3   2       11.47        9.56      0.30 o 
  -2   3   2        7.76       11.16      0.29 o 
  -1   3   2      102.66       85.13      1.09 o 
   1   3   2       13.82        0.59      0.98 o 
   2   3   2      672.39      672.30     15.44 o 
   3   3   2       31.52       43.22      0.54 o 
   4   3   2      674.63      727.30      5.97 o 
   5   3   2      596.10      591.85      5.20 o 
   6   3   2      337.32      335.80      3.32 o 
   7   3   2       25.29       21.37      1.01 o 
   8   3   2        0.22        0.48      1.17 o 
   9   3   2        0.36        2.54      1.95 o 
  -9   4   2        9.09        9.77      2.34 o 
  -8   4   2        0.57        0.98      1.76 o 
  -7   4   2       72.67       73.52      1.99 o 
  -6   4   2       48.48       57.61      2.62 o 
  -5   4   2      303.73      309.72      4.77 o 
  -4   4   2       22.71       23.92      0.77 o 
  -3   4   2       70.76       62.19      0.71 o 
  -2   4   2      912.02      950.86      7.59 o 
  -1   4   2       33.64       48.86      0.82 o 
   0   4   2     2450.82     2686.66     21.51 o 
   1   4   2     1640.71     1787.41     19.29 o 
   2   4   2     1233.46     1291.26     12.18 o 
   3   4   2        2.83        0.22      0.26 o 
   4   4   2       73.28       76.47      0.90 o 
   5   4   2       26.66       29.57      0.66 o 
   6   4   2      127.48      129.52      1.71 o 
   7   4   2        0.06       -0.59      0.59 o 
   8   4   2       18.01       19.11      1.50 o 
   9   4   2       15.58       17.39      2.05 o 
  -9   5   2       10.63       16.12      3.61 o 
  -8   5   2       13.23       14.26      2.15 o 
  -7   5   2       29.58       35.37      3.13 o 
  -6   5   2       46.00       42.75      1.32 o 
  -5   5   2       10.62       14.31      0.64 o 
  -4   5   2       23.00       19.58      0.85 o 
  -3   5   2      391.83      429.06      3.76 o 
  -2   5   2      124.76      111.64      1.00 o 
  -1   5   2      659.45      742.36      5.97 o 
   0   5   2     1848.65     1783.32     15.71 o 
   1   5   2        7.52        6.44      0.42 o 
   2   5   2       20.33       24.12      0.51 o 
   3   5   2      734.05      861.31      7.98 o 
   4   5   2      214.64      227.83      2.15 o 
   5   5   2      422.49      421.10      3.81 o 
   6   5   2       82.66       81.72      1.34 o 
   7   5   2       51.56       47.88      1.68 o 
   8   5   2       12.55       11.60      1.45 o 
   9   5   2        0.23       -0.78      1.76 o 
  -8   6   2        1.03        2.56      1.66 o 
  -7   6   2        1.28        5.25      1.31 o 
  -6   6   2       72.52       78.22      1.55 o 
  -5   6   2      346.17      376.30      4.47 o 
  -4   6   2      465.33      484.44      5.22 o 
  -3   6   2       11.62       11.42      0.50 o 
  -2   6   2       15.25       12.73      0.35 o 
  -1   6   2        1.80        3.92      0.21 o 
   0   6   2      183.05      175.38      1.93 o 
   1   6   2      148.55      190.07      2.92 o 
   2   6   2       17.18       15.82      0.61 o 
   3   6   2      315.94      319.37      3.61 o 
   4   6   2       78.46       79.80      1.12 o 
   5   6   2       26.82       28.46      0.79 o 
   6   6   2        0.16       -0.50      0.50 o 
   7   6   2       11.24        9.13      1.03 o 
   8   6   2        1.46        1.95      1.56 o 
   9   6   2       16.72       18.76      2.34 o 
  -8   7   2        9.34       14.02      1.78 o 
  -7   7   2       61.73       80.95      2.95 o 
  -6   7   2       16.36       15.68      1.36 o 
  -5   7   2        4.66        5.16      0.60 o 
  -4   7   2        0.04       -0.15      0.55 o 
  -3   7   2        8.87       11.09      0.58 o 
  -2   7   2        0.73        1.04      0.30 o 
  -1   7   2       30.58       34.20      0.55 o 
   0   7   2      681.77      763.42      8.59 o 
   1   7   2      390.31      373.83      6.54 o 
   2   7   2      544.38      525.47      6.75 o 
   3   7   2       91.30      101.93      1.50 o 
   4   7   2       72.39       80.09      1.28 o 
   5   7   2      129.06      131.40      1.84 o 
   6   7   2       63.25       58.17      1.32 o 
   7   7   2       11.89        8.79      1.56 o 
   8   7   2        6.75        5.86      1.76 o 
   9   7   2        2.99        1.76      1.76 o 
  -7   8   2        6.31        7.64      1.16 o 
  -6   8   2        8.30        7.22      1.31 o 
  -5   8   2        6.54        7.35      1.08 o 
  -4   8   2      167.47      167.91      2.34 o 
  -3   8   2      126.53      135.22      1.97 o 
  -2   8   2       88.71       75.16      1.34 o 
  -1   8   2       80.17       86.76      1.72 o 
   0   8   2        6.39        4.35      0.47 o 
   1   8   2       20.17       28.31      1.03 o 
   2   8   2      836.95      813.71     10.33 o 
   3   8   2      231.98      223.60      3.19 o 
   4   8   2      182.26      186.85      2.55 o 
   5   8   2       73.15       76.01      1.65 o 
   6   8   2        1.79        2.36      0.63 o 
   7   8   2       17.94       25.79      2.54 o 
   8   8   2        0.66        0.78      1.56 o 
   9   8   2        1.40        0.59      1.76 o 
  -7   9   2        3.14        6.36      1.23 o 
  -6   9   2        1.61        1.87      1.66 o 
  -5   9   2       10.19        8.51      1.22 o 
  -4   9   2        3.60        3.07      0.67 o 
  -3   9   2       14.03       13.51      0.89 o 
  -2   9   2        0.25       -0.51      0.51 o 
  -1   9   2        5.21        6.68      0.71 o 
   0   9   2      233.96      244.63      3.87 o 
   1   9   2      748.64      727.09     10.92 o 
   2   9   2      666.37      673.91     10.17 o 
   3   9   2      968.75      982.60     14.67 o 
   4   9   2        2.78        2.48      0.77 o 
   5   9   2      123.59      131.03      2.43 o 
   6   9   2      142.21      137.23      2.57 o 
   7   9   2        6.91        6.84      1.56 o 
   8   9   2        0.10        0.59      1.56 o 
  -6  10   2        5.84        4.03      1.56 o 
  -5  10   2        4.72        3.91      1.22 o 
  -4  10   2       16.96       14.54      1.31 o 
  -3  10   2        5.70        2.75      0.65 o 
  -2  10   2       26.84       24.15      1.14 o 
  -1  10   2      200.59      180.36      3.08 o 
   0  10   2      283.72      289.38      4.55 o 
   1  10   2      273.56      263.80      4.32 o 
   2  10   2       60.11       53.60      1.61 o 
   3  10   2      279.00      291.73      4.81 o 
   4  10   2      160.12      167.19      3.19 o 
   5  10   2      109.54      109.84      2.20 o 
   6  10   2        1.63        1.81      0.87 o 
   7  10   2        0.95        1.56      1.37 o 
   8  10   2       17.52       13.29      1.95 o 
  -5  11   2       10.49        8.26      1.50 o 
  -4  11   2        0.90        0.56      1.22 o 
  -3  11   2        3.70        2.50      1.08 o 
  -2  11   2       20.28       17.98      1.56 o 
  -1  11   2       37.23       48.76      2.54 o 
   0  11   2        7.12        8.77      1.07 o 
   1  11   2       53.87       54.72      2.03 o 
   2  11   2       81.54       73.19      1.91 o 
   3  11   2      309.52      312.33      5.92 o 
   4  11   2       64.95       64.94      2.04 o 
   5  11   2        3.63        4.60      1.12 o 
   6  11   2       24.59       24.40      1.72 o 
   7  11   2       28.54       21.88      2.54 o 
  -5  12   2        4.23        2.61      1.50 o 
  -4  12   2        0.00       -1.15      1.36 o 
  -3  12   2        3.81        3.52      1.56 o 
  -2  12   2        9.73       11.14      1.76 o 
  -1  12   2       12.30       12.70      1.76 o 
   0  12   2       68.85       65.26      3.32 o 
   1  12   2       43.90       43.96      3.13 o 
   2  12   2       27.88       25.67      3.61 o 
   3  12   2        7.60        6.45      1.76 o 
   4  12   2       27.63       38.30      3.71 o 
   5  12   2       79.21       98.28      5.08 o 
   6  12   2       13.92       15.44      2.54 o 
  -3  13   2        3.91        4.69      1.95 o 
  -2  13   2       10.96       10.94      1.95 o 
  -1  13   2        0.17        4.49      1.76 o 
   0  13   2       15.25       31.26      3.13 o 
   1  13   2       12.29       12.90      1.95 o 
   2  13   2        9.53       14.46      2.15 o 
   3  13   2        6.12        7.23      1.95 o 
   4  13   2        1.06        2.15      2.15 o 
   5  13   2        1.46        2.74      2.34 o 
  -2  14   2        0.55        3.32      1.95 o 
  -1  14   2        0.53       -1.56      1.76 o 
   0  14   2        6.58        8.21      1.95 o 
   1  14   2        0.58        2.54      1.95 o 
   2  14   2        5.90        8.60      2.15 o 
   3  14   2        0.30        2.34      2.15 o 
   4  14   2        0.07        2.15      2.34 o 
  -2 -13   3       17.81       26.18      2.74 o 
  -1 -13   3        1.56        5.08      2.15 o 
   0 -13   3        4.80        3.52      2.15 o 
  -4 -12   3       10.13       10.25      1.86 o 
  -3 -12   3        7.99        7.03      2.15 o 
  -2 -12   3        0.14        3.13      2.15 o 
  -1 -12   3        6.66        5.67      2.15 o 
   0 -12   3       22.77       23.25      2.54 o 
   1 -12   3        1.82        2.54      1.95 o 
   2 -12   3        1.36        2.15      2.15 o 
   3 -12   3        1.26        1.76      2.15 o 
  -6 -11   3        0.36       -1.76      1.76 o 
  -5 -11   3       29.62       22.67      2.15 o 
  -4 -11   3        8.46        7.88      1.95 o 
  -3 -11   3       14.96       12.70      2.64 o 
  -2 -11   3       89.65       97.89      4.69 o 
  -1 -11   3        2.14        1.76      1.76 o 
   0 -11   3       16.36       10.94      1.95 o 
   1 -11   3        0.42       -0.98      1.76 o 
   2 -11   3       20.08       23.64      2.34 o 
   3 -11   3       40.96       55.49      4.10 o 
   4 -11   3        0.44        0.00      2.15 o 
  -6 -10   3        1.90       -0.20      1.76 o 
  -5 -10   3        4.88        1.56      1.56 o 
  -4 -10   3       11.95       13.16      1.03 o 
  -3 -10   3        8.11        8.88      1.03 o 
  -2 -10   3       17.09       12.92      1.04 o 
  -1 -10   3       28.22       25.40      2.15 o 
   0 -10   3      113.66      115.28      4.69 o 
   1 -10   3      180.30      187.96      6.25 o 
   2 -10   3        0.77       -0.39      1.76 o 
   3 -10   3        4.94        7.82      1.95 o 
   4 -10   3       10.05       12.11      2.15 o 
   5 -10   3        7.39        6.06      2.15 o 
  -7  -9   3        1.45        1.37      1.95 o 
  -6  -9   3        7.29       11.33      1.95 o 
  -5  -9   3        1.64        0.00      1.56 o 
  -4  -9   3        0.96        1.20      0.79 o 
  -3  -9   3      224.89      209.68      3.34 o 
  -2  -9   3      152.13      143.84      2.49 o 
  -1  -9   3      116.48      119.70      2.09 o 
   0  -9   3        6.04        3.94      0.96 o 
   1  -9   3        4.55        2.81      0.71 o 
   2  -9   3        1.96        1.25      1.03 o 
   3  -9   3       35.66       36.34      3.32 o 
   4  -9   3       12.98       14.26      1.95 o 
   5  -9   3        4.92        2.93      1.95 o 
   6  -9   3        1.95        2.74      2.15 o 
  -8  -8   3        0.90       -1.17      1.95 o 
  -7  -8   3        4.43        2.93      1.76 o 
  -6  -8   3        0.50        1.95      1.76 o 
  -5  -8   3        0.24        0.39      1.37 o 
  -4  -8   3       25.93       23.88      1.21 o 
  -3  -8   3       39.32       31.98      1.24 o 
  -2  -8   3       12.56       13.12      0.80 o 
  -1  -8   3        5.02        4.78      0.51 o 
   0  -8   3      361.59      347.31      4.43 o 
   1  -8   3      343.42      350.26      4.46 o 
   2  -8   3       22.08       21.34      1.09 o 
   3  -8   3      154.99      150.81      6.45 o 
   4  -8   3        8.91        7.02      1.27 o 
   5  -8   3        1.24        0.39      1.76 o 
   6  -8   3        0.06       -1.76      1.76 o 
   7  -8   3       17.44       17.98      2.54 o 
  -8  -7   3        2.43        0.98      1.95 o 
  -7  -7   3       15.08        9.57      1.95 o 
  -6  -7   3       35.36       36.54      3.13 o 
  -5  -7   3        3.29        6.72      1.03 o 
  -4  -7   3        0.12       -0.73      0.73 o 
  -3  -7   3       11.22       10.26      0.79 o 
  -2  -7   3      885.01      832.52     11.07 o 
  -1  -7   3      579.88      561.22      6.23 o 
   0  -7   3       17.20       21.17      0.85 o 
   1  -7   3       61.22       52.48      1.21 o 
   2  -7   3        2.00        1.92      0.61 o 
   3  -7   3      124.55      114.63      2.12 o 
   4  -7   3       19.16       12.76      1.13 o 
   5  -7   3       58.82       56.04      3.63 o 
   6  -7   3       13.79       12.70      1.45 o 
   7  -7   3        1.82        0.01      1.86 o 
  -9  -6   3        0.02       -0.27      1.86 o 
  -8  -6   3        2.59        4.57      3.71 o 
  -7  -6   3       11.24       12.59      1.45 o 
  -6  -6   3       27.10       21.09      1.13 o 
  -5  -6   3        2.42        2.89      0.72 o 
  -4  -6   3       97.36       88.53      1.66 o 
  -3  -6   3       81.47       80.16      1.48 o 
  -2  -6   3        6.17        5.39      0.65 o 
  -1  -6   3      113.62       91.00      1.28 o 
   0  -6   3       41.16       33.75      0.84 o 
   1  -6   3       65.80       58.14      1.16 o 
   2  -6   3        1.04        1.94      0.49 o 
   3  -6   3        1.71        0.87      0.48 o 
   4  -6   3      339.67      330.56      3.82 o 
   5  -6   3        5.77        4.65      0.65 o 
   6  -6   3        6.54        9.50      0.94 o 
   7  -6   3        5.59        8.57      1.45 o 
   8  -6   3       11.40        9.14      1.39 o 
  -9  -5   3        2.43        5.28      2.34 o 
  -8  -5   3        9.68        8.17      1.86 o 
  -7  -5   3        0.30       -0.89      0.89 o 
  -6  -5   3       25.02       27.65      1.84 o 
  -5  -5   3       67.70       75.25      1.49 o 
  -4  -5   3       17.94       18.46      0.80 o 
  -3  -5   3      118.76      121.64      1.85 o 
  -2  -5   3      103.52      105.91      1.34 o 
  -1  -5   3        6.11       13.88      0.43 o 
   0  -5   3      251.45      234.86      2.22 o 
   1  -5   3        7.65        6.76      0.36 o 
   2  -5   3      145.24      170.99      2.33 o 
   3  -5   3        6.13        3.67      0.45 o 
   4  -5   3       16.54       16.84      1.11 o 
   5  -5   3       19.96       18.95      0.68 o 
   6  -5   3       15.07       11.30      0.78 o 
   7  -5   3       22.18       22.03      1.34 o 
   8  -5   3       19.91       21.08      1.60 o 
  -9  -4   3        0.14        2.93      2.15 o 
  -8  -4   3        7.89        6.84      2.15 o 
  -7  -4   3        0.96        0.36      0.66 o 
  -6  -4   3        0.10       -0.65      0.65 o 
  -5  -4   3        2.80        2.26      0.58 o 
  -4  -4   3      165.27      164.06      2.13 o 
  -3  -4   3        1.23        2.79      0.34 o 
  -2  -4   3      506.59      454.54      4.23 o 
  -1  -4   3      471.84      435.05      3.91 o 
   0  -4   3      843.95     1040.48      9.07 o 
   1  -4   3        0.90        0.87      0.31 o 
   2  -4   3       88.74      109.63      1.17 o 
   3  -4   3        1.40        2.89      0.35 o 
   4  -4   3        0.22        0.29      0.41 o 
   5  -4   3       89.97       83.89      1.29 o 
   6  -4   3       33.02       33.24      1.12 o 
   7  -4   3        4.92        6.86      0.64 o 
   8  -4   3        0.40        0.64      0.97 o 
  -9  -3   3        8.74        9.77      2.34 o 
  -8  -3   3       10.45       14.07      2.15 o 
  -7  -3   3        0.14        0.59      0.73 o 
  -6  -3   3      195.38      186.84      2.90 o 
  -5  -3   3      313.08      328.19      4.07 o 
  -4  -3   3      671.67      743.24      6.14 o 
  -3  -3   3       87.34       82.62      1.01 o 
  -2  -3   3        0.12       -0.26      0.26 o 
  -1  -3   3        9.13        8.50      0.32 o 
   0  -3   3        4.77       19.80      0.34 o 
   1  -3   3       64.18       62.20      0.78 o 
   2  -3   3      240.22      301.16      2.58 o 
   3  -3   3      226.93      241.05      2.04 o 
   4  -3   3        2.67        6.16      0.38 o 
   5  -3   3       12.51       13.16      0.53 o 
   6  -3   3       74.00       65.25      1.20 o 
   7  -3   3        0.44        2.19      0.55 o 
   8  -3   3        4.18        3.03      1.24 o 
   9  -3   3        4.21        8.40      2.15 o 
  -9  -2   3       20.45       33.41      3.91 o 
  -8  -2   3       22.95       21.49      2.34 o 
  -7  -2   3       17.90       15.94      0.96 o 
  -6  -2   3       24.43       21.17      0.89 o 
  -5  -2   3        4.38        3.87      0.52 o 
  -4  -2   3      103.45      121.72      1.21 o 
  -3  -2   3      319.04      340.93      3.00 o 
  -2  -2   3      369.15      365.03      3.27 o 
  -1  -2   3      600.92      545.40      8.13 o 
   0  -2   3        2.41        1.67      0.20 o 
   1  -2   3      180.67      204.46      1.95 o 
   2  -2   3       57.48       87.34      0.87 o 
   3  -2   3      107.05      132.98      1.20 o 
   4  -2   3       27.09       29.96      0.56 o 
   5  -2   3       80.97       64.61      0.90 o 
   6  -2   3       12.19       12.08      0.53 o 
   7  -2   3       10.78        9.40      0.64 o 
   8  -2   3        3.05        2.74      1.76 o 
   9  -2   3        0.02        1.95      1.95 o 
  -9  -1   3        3.49        6.06      1.95 o 
  -8  -1   3        2.43        1.76      1.56 o 
  -7  -1   3       64.39       60.09      1.51 o 
  -6  -1   3        0.80       -0.25      0.61 o 
  -5  -1   3      130.23      115.81      1.89 o 
  -4  -1   3      343.23      380.39      2.99 o 
  -3  -1   3      722.84      726.74      5.98 o 
  -2  -1   3       18.29       22.14      0.37 o 
  -1  -1   3      105.48      112.29      2.00 o 
   0  -1   3     4024.23     2267.29     54.71 o 
   1  -1   3     1694.39     1720.73     29.47 o 
   2  -1   3      388.33      411.85      3.03 o 
   3  -1   3        3.00        0.54      0.18 o 
   4  -1   3        0.08        0.18      0.20 o 
   5  -1   3       19.67       16.03      0.47 o 
   6  -1   3        0.45        0.14      0.46 o 
   7  -1   3        5.83        2.65      0.52 o 
   8  -1   3        0.03        1.56      1.76 o 
   9  -1   3        0.84        3.32      1.95 o 
  -9   0   3        0.45        6.84      1.95 o 
  -8   0   3        4.19        6.35      1.95 o 
  -7   0   3       94.19      104.17      1.97 o 
  -6   0   3        0.06       -0.39      0.59 o 
  -5   0   3       67.71       67.91      1.34 o 
  -4   0   3       66.93       64.95      0.80 o 
  -3   0   3      285.43      329.70      2.72 o 
  -2   0   3      159.23      184.15      3.08 o 
  -1   0   3     1788.20     1827.93     48.43 o 
   1   0   3     1415.85     1007.91     70.17 o 
   2   0   3      174.04      174.75      2.69 o 
   3   0   3      516.92      558.64      4.03 o 
   4   0   3        0.46        0.65      0.20 o 
   5   0   3        7.13        5.82      0.33 o 
   6   0   3      106.68       93.02      1.14 o 
   7   0   3        7.36        6.10      1.47 o 
   8   0   3        4.35        6.84      1.76 o 
   9   0   3        0.72        1.76      1.95 o 
  -9   1   3        4.83        9.57      1.76 o 
  -8   1   3       13.33       11.72      1.24 o 
  -7   1   3        4.35        2.35      0.71 o 
  -6   1   3      349.62      330.55      4.50 o 
  -5   1   3       14.04        7.70      0.59 o 
  -4   1   3        5.16        8.73      0.33 o 
  -3   1   3       21.54       26.34      0.50 o 
  -2   1   3      780.98      659.39     20.25 o 
   2   1   3     1369.40     1326.87     44.78 o 
   3   1   3      302.94      333.99      2.44 o 
   4   1   3        1.05        1.80      0.23 o 
   5   1   3       62.42       70.42      0.86 o 
   6   1   3       12.70       13.67      0.52 o 
   7   1   3        0.60        0.29      0.59 o 
   8   1   3       13.63       17.78      2.34 o 
   9   1   3        0.21        0.98      1.95 o 
  -9   2   3        0.75        2.38      1.08 o 
  -8   2   3        2.90        6.09      2.05 o 
  -7   2   3        0.16        0.34      0.59 o 
  -6   2   3       38.32       38.52      1.19 o 
  -5   2   3       68.98       60.88      1.22 o 
  -4   2   3       19.77       20.62      0.91 o 
  -3   2   3        6.57       13.16      0.60 o 
  -2   2   3      292.48      282.74      2.35 o 
  -1   2   3     2257.68     2357.90     26.53 o 
   0   2   3        2.23       -0.34      0.34 o 
   2   2   3        5.67        9.58      0.54 o 
   3   2   3       15.71       12.90      0.28 o 
   4   2   3      150.27      171.66      1.55 o 
   5   2   3        0.79        0.36      0.29 o 
   6   2   3       78.45       78.69      1.32 o 
   7   2   3       42.51       45.76      1.35 o 
   8   2   3       24.06       23.56      2.05 o 
   9   2   3       15.58       19.54      2.54 o 
  -9   3   3        2.48        6.06      1.95 o 
  -8   3   3        3.48        0.98      1.56 o 
  -7   3   3       73.21       70.23      1.84 o 
  -6   3   3       76.60       67.85      1.73 o 
  -5   3   3       81.43       78.50      1.69 o 
  -4   3   3       27.58       19.59      1.23 o 
  -3   3   3       10.34        9.38      0.31 o 
  -2   3   3      708.00      698.34      5.32 o 
  -1   3   3     3428.65     3593.19     48.31 o 
   0   3   3     2442.69     2542.90     70.27 o 
   1   3   3     2235.16     2261.32     33.44 o 
   2   3   3      417.69      452.34      4.63 o 
   3   3   3      384.54      368.85      3.05 o 
   4   3   3       60.07       53.63      0.66 o 
   5   3   3        8.14        7.96      0.47 o 
   6   3   3        9.52        9.41      0.57 o 
   7   3   3       23.99       23.06      1.05 o 
   8   3   3       30.27       38.13      2.20 o 
   9   3   3       11.67       12.79      1.50 o 
  -9   4   3        3.78        3.13      1.95 o 
  -8   4   3        2.97        0.20      1.76 o 
  -7   4   3       21.80       23.64      1.95 o 
  -6   4   3       11.29       13.37      0.86 o 
  -5   4   3      107.90      102.73      2.02 o 
  -4   4   3     1223.38     1266.64     16.18 o 
  -3   4   3      371.81      383.91      3.53 o 
  -2   4   3      228.48      227.50      1.91 o 
  -1   4   3      283.98      373.86      3.23 o 
   0   4   3     2773.25     2861.63     22.64 o 
   1   4   3      506.76      512.46      4.76 o 
   2   4   3      973.18     1134.08     10.41 o 
   3   4   3      685.83      843.05      7.78 o 
   4   4   3      320.54      307.90      2.79 o 
   5   4   3      148.66      156.57      1.59 o 
   6   4   3      199.08      210.97      2.51 o 
   7   4   3        0.01       -0.98      0.98 o 
   8   4   3        0.00       -0.32      1.27 o 
   9   4   3       15.87       15.18      1.66 o 
  -9   5   3        0.12       -0.98      1.95 o 
  -8   5   3        6.27       10.36      1.95 o 
  -7   5   3        0.05        0.39      1.37 o 
  -6   5   3      258.07      229.56      3.29 o 
  -5   5   3      363.34      336.01      4.47 o 
  -4   5   3       10.28        8.68      0.50 o 
  -3   5   3       57.40       65.35      0.75 o 
  -2   5   3     1061.54     1103.23      8.77 o 
  -1   5   3     4034.41     4473.06     42.14 o 
   0   5   3      198.29      181.87      1.96 o 
   1   5   3      102.77      101.38      1.34 o 
   2   5   3      535.93      580.75      6.78 o 
   3   5   3     1209.75     1269.83     12.98 o 
   4   5   3        0.02        0.81      0.28 o 
   5   5   3        8.68        8.40      0.40 o 
   6   5   3       19.10       15.28      0.67 o 
   7   5   3       32.72       29.89      2.54 o 
   8   5   3       11.74       12.31      1.76 o 
   9   5   3        0.13       -1.17      1.56 o 
  -8   6   3        9.14        8.21      2.15 o 
  -7   6   3        9.58        5.47      1.76 o 
  -6   6   3        1.88        2.86      0.65 o 
  -5   6   3       55.51       60.23      1.31 o 
  -4   6   3      619.46      633.61      7.21 o 
  -3   6   3      841.22      856.68      8.87 o 
  -2   6   3      503.91      523.22      4.20 o 
  -1   6   3      727.25      762.12      7.70 o 
   0   6   3       12.90       19.91      0.70 o 
   1   6   3     2330.12     2424.26     34.42 o 
   2   6   3       48.16       52.38      0.98 o 
   3   6   3       34.17       48.60      0.77 o 
   4   6   3        5.68       11.20      0.48 o 
   5   6   3       10.51       15.14      0.67 o 
   6   6   3        0.68        0.53      0.49 o 
   7   6   3        8.42        5.86      1.37 o 
   8   6   3        0.28       -0.98      1.37 o 
   9   6   3        0.60       -1.37      1.56 o 
  -8   7   3        0.47        1.24      1.45 o 
  -7   7   3        3.97        3.01      1.31 o 
  -6   7   3       44.61       42.41      2.12 o 
  -5   7   3       26.36       19.27      0.91 o 
  -4   7   3      476.92      476.74      5.53 o 
  -3   7   3      343.01      345.09      3.74 o 
  -2   7   3       41.30       29.45      0.70 o 
  -1   7   3      664.14      754.91      7.67 o 
   0   7   3     1232.04     1367.24     12.09 o 
   1   7   3      729.45      757.93      9.70 o 
   2   7   3       41.52       46.67      0.94 o 
   3   7   3       11.60       11.34      0.54 o 
   4   7   3       17.07       17.46      0.67 o 
   5   7   3       17.95       21.49      0.85 o 
   6   7   3        0.47        0.61      0.49 o 
   7   7   3       13.22       13.68      1.76 o 
   8   7   3       20.00       17.78      1.95 o 
   9   7   3        0.01       -0.20      1.76 o 
  -7   8   3        1.90       -0.07      1.31 o 
  -6   8   3       10.84        8.25      0.96 o 
  -5   8   3       58.18       53.77      1.53 o 
  -4   8   3      364.12      360.14      4.33 o 
  -3   8   3       85.46       87.12      1.49 o 
  -2   8   3       45.58       45.67      1.05 o 
  -1   8   3      350.11      368.42      3.64 o 
   0   8   3       23.88       22.58      0.58 o 
   1   8   3      291.01      285.78      4.47 o 
   2   8   3       68.54       58.76      1.24 o 
   3   8   3       44.86       47.23      1.12 o 
   4   8   3      109.68      116.68      1.67 o 
   5   8   3       71.90       70.83      1.46 o 
   6   8   3      210.94      188.43      3.98 o 
   7   8   3        5.10        2.34      0.97 o 
   8   8   3        0.98        1.56      1.56 o 
   9   8   3        0.96       -1.17      1.76 o 
  -7   9   3        2.67       -0.09      1.36 o 
  -6   9   3        0.93        1.26      1.17 o 
  -5   9   3        1.16        0.40      1.08 o 
  -4   9   3       16.83       12.45      0.77 o 
  -3   9   3      147.64      143.00      2.06 o 
  -2   9   3       16.97       14.88      0.69 o 
  -1   9   3       55.59       42.83      1.55 o 
   0   9   3      150.05      162.34      2.39 o 
   1   9   3      207.15      202.27      3.35 o 
   2   9   3      978.16      978.33     12.37 o 
   3   9   3      104.73      104.34      1.88 o 
   4   9   3       72.39       76.88      1.91 o 
   5   9   3       43.33       45.30      1.30 o 
   6   9   3       16.78       15.37      1.03 o 
   7   9   3        0.58        2.74      0.97 o 
   8   9   3       26.45       20.13      2.15 o 
  -6  10   3        0.61       -0.74      1.56 o 
  -5  10   3        2.88        1.39      2.05 o 
  -4  10   3        0.49       -0.98      0.98 o 
  -3  10   3       54.54       53.73      1.69 o 
  -2  10   3       27.47       26.45      1.00 o 
  -1  10   3       21.17       20.95      1.14 o 
   0  10   3       67.72       60.32      1.53 o 
   1  10   3        1.31        0.89      0.59 o 
   2  10   3      134.19      117.75      3.62 o 
   3  10   3       81.22       78.31      2.17 o 
   4  10   3        6.89        8.43      0.85 o 
   5  10   3       21.45       22.96      1.34 o 
   6  10   3       49.60       47.80      1.78 o 
   7  10   3       54.02       46.84      4.79 o 
   8  10   3       21.46       17.78      1.95 o 
  -6  11   3        1.26        0.32      1.50 o 
  -5  11   3        0.44        0.00      1.22 o 
  -4  11   3        1.39        2.15      1.17 o 
  -3  11   3        0.04        0.65      1.08 o 
  -2  11   3        4.29        3.41      0.83 o 
  -1  11   3        4.97        6.77      0.94 o 
   0  11   3        0.57        2.15      0.89 o 
   1  11   3       14.15       11.26      0.77 o 
   2  11   3       35.96       30.64      1.35 o 
   3  11   3      187.37      168.96      3.15 o 
   4  11   3       19.38       16.76      1.12 o 
   5  11   3       18.56       20.71      2.34 o 
   6  11   3        0.03        1.76      1.95 o 
   7  11   3        2.64        3.22      2.25 o 
  -5  12   3        0.21        0.67      2.15 o 
  -4  12   3        3.68        1.49      1.26 o 
  -3  12   3        0.64       -0.97      1.17 o 
  -2  12   3        0.00        0.20      1.37 o 
  -1  12   3       64.75       64.67      3.13 o 
   0  12   3       41.83       45.13      5.08 o 
   1  12   3        8.99        4.55      1.12 o 
   2  12   3        0.26        0.78      0.71 o 
   3  12   3        9.96        8.18      1.17 o 
   4  12   3       11.97       15.75      1.36 o 
   5  12   3        7.72       10.75      2.15 o 
   6  12   3        3.28        7.62      2.34 o 
  -4  13   3        0.69        2.34      1.76 o 
  -3  13   3        8.24       11.53      1.95 o 
  -2  13   3       11.29       13.29      1.76 o 
  -1  13   3        2.92        4.10      1.56 o 
   0  13   3       24.73       26.38      2.93 o 
   1  13   3        2.75        1.95      1.56 o 
   2  13   3       29.10       36.93      3.32 o 
   3  13   3       19.40       18.56      2.15 o 
   4  13   3        0.55        5.47      2.15 o 
   5  13   3       10.44       13.29      2.54 o 
  -2  14   3        0.42        1.76      1.76 o 
  -1  14   3        0.43        2.15      1.76 o 
   0  14   3       14.26       14.65      1.95 o 
   1  14   3       19.95       21.49      2.15 o 
   2  14   3        0.79        3.91      1.95 o 
   3  14   3        5.25        8.60      2.15 o 
   4  14   3        2.85        5.08      2.34 o 
  -3 -12   4        0.08        3.71      2.15 o 
  -2 -12   4        0.88        5.28      2.15 o 
  -1 -12   4        8.29        9.96      2.15 o 
   0 -12   4        2.58        1.76      2.15 o 
   1 -12   4        8.32       13.87      2.54 o 
   2 -12   4        2.66        0.98      2.15 o 
  -5 -11   4        8.13        7.82      1.95 o 
  -4 -11   4       21.96       21.10      2.15 o 
  -3 -11   4       54.35       62.51      6.74 o 
  -2 -11   4       12.07       13.27      1.36 o 
  -1 -11   4        0.22        0.98      1.95 o 
   0 -11   4        0.01        0.39      1.76 o 
   1 -11   4        1.22        2.54      1.95 o 
   2 -11   4        1.75        0.59      1.95 o 
   3 -11   4       14.20       15.24      2.34 o 
  -6 -10   4       17.12       15.83      2.34 o 
  -5 -10   4       91.45       92.22      4.30 o 
  -4 -10   4        5.38        2.74      1.56 o 
  -3 -10   4        1.34        2.74      0.89 o 
  -2 -10   4        5.04        3.91      0.73 o 
  -1 -10   4       42.60       45.60      2.25 o 
   0 -10   4       66.77       62.72      3.91 o 
   1 -10   4       40.40       42.59      3.52 o 
   2 -10   4       11.59       14.65      2.15 o 
   3 -10   4        8.73       14.07      2.15 o 
   4 -10   4       11.77       13.29      2.34 o 
   5 -10   4        2.75        1.95      2.15 o 
  -7  -9   4       27.44       23.45      2.54 o 
  -6  -9   4        6.24        5.86      1.95 o 
  -5  -9   4       16.04       12.31      1.95 o 
  -4  -9   4       59.57       52.31      2.28 o 
  -3  -9   4      154.89      151.16      4.44 o 
  -2  -9   4       16.44       14.07      0.84 o 
  -1  -9   4        6.66        5.21      0.71 o 
   0  -9   4        0.65        0.44      0.63 o 
   1  -9   4        6.42        3.20      0.82 o 
   2  -9   4        1.66        3.71      1.76 o 
   3  -9   4        9.00       11.72      1.95 o 
   4  -9   4       39.18       36.34      3.52 o 
   5  -9   4        1.53        3.13      1.95 o 
  -7  -8   4        0.03       -1.56      1.76 o 
  -6  -8   4        2.67        1.17      1.76 o 
  -5  -8   4       33.34       34.39      3.13 o 
  -4  -8   4        1.86        2.16      0.75 o 
  -3  -8   4        5.84        3.84      0.67 o 
  -2  -8   4        0.63       -0.26      0.61 o 
  -1  -8   4       72.81       61.11      1.95 o 
   0  -8   4       53.34       50.09      1.49 o 
   1  -8   4      197.03      172.85      2.73 o 
   2  -8   4      106.60       94.50      1.82 o 
   3  -8   4       83.26       78.25      2.55 o 
   4  -8   4       32.66       29.50      3.13 o 
   5  -8   4        3.06        4.49      1.95 o 
   6  -8   4       10.42       12.50      2.34 o 
  -8  -7   4        5.52        5.28      2.15 o 
  -7  -7   4       26.37       22.86      2.34 o 
  -6  -7   4       55.18       56.66      3.52 o 
  -5  -7   4        0.95        0.91      1.03 o 
  -4  -7   4       12.37        9.80      0.79 o 
  -3  -7   4      724.32      669.23      8.37 o 
  -2  -7   4       50.00       46.46      1.34 o 
  -1  -7   4       85.81       72.44      1.33 o 
   0  -7   4       51.90       45.26      1.20 o 
   1  -7   4       18.90       19.04      0.83 o 
   2  -7   4       40.35       30.74      1.20 o 
   3  -7   4       14.88       15.53      1.14 o 
   4  -7   4       10.81        9.87      0.89 o 
   5  -7   4        5.40        3.55      1.08 o 
   6  -7   4       12.25       14.07      2.15 o 
   7  -7   4       17.88       23.45      2.74 o 
  -8  -6   4        5.45        5.74      1.95 o 
  -7  -6   4        1.17        1.15      1.95 o 
  -6  -6   4        5.92        3.33      0.85 o 
  -5  -6   4      123.65      122.65      2.66 o 
  -4  -6   4       17.64       14.52      0.77 o 
  -3  -6   4       21.41       22.93      1.06 o 
  -2  -6   4      172.06      151.65      2.11 o 
  -1  -6   4       56.31       52.78      1.07 o 
   0  -6   4       29.42       29.38      0.90 o 
   1  -6   4        5.33        1.75      0.49 o 
   2  -6   4       82.79       66.75      1.36 o 
   3  -6   4       76.61       78.35      1.54 o 
   4  -6   4      192.15      193.36      2.45 o 
   5  -6   4        1.51        0.17      0.58 o 
   6  -6   4        7.41        4.71      1.17 o 
   7  -6   4        0.28        0.71      1.12 o 
  -9  -5   4        5.00       10.36      2.54 o 
  -8  -5   4        2.01        2.93      1.95 o 
  -7  -5   4        3.24        3.39      1.31 o 
  -6  -5   4      130.42      116.20      2.17 o 
  -5  -5   4      115.67      114.15      2.07 o 
  -4  -5   4        2.84        1.91      0.68 o 
  -3  -5   4       87.87       72.14      1.32 o 
  -2  -5   4      167.28      148.67      1.86 o 
  -1  -5   4       48.97       56.77      0.81 o 
   0  -5   4      265.22      301.24      2.97 o 
   1  -5   4      133.61      140.92      1.84 o 
   2  -5   4        0.61        0.06      0.45 o 
   3  -5   4      128.46      140.84      2.09 o 
   4  -5   4        2.73        2.69      0.52 o 
   5  -5   4       20.24       17.47      0.72 o 
   6  -5   4       12.10       11.43      0.73 o 
   7  -5   4        1.71        2.07      0.97 o 
   8  -5   4        6.88       10.50      1.41 o 
  -9  -4   4        3.45        7.82      2.34 o 
  -8  -4   4        2.05        4.69      2.15 o 
  -7  -4   4       47.21       45.81      3.20 o 
  -6  -4   4       43.67       41.02      1.32 o 
  -5  -4   4      145.25      131.22      2.23 o 
  -4  -4   4       39.50       31.48      1.04 o 
  -3  -4   4      450.96      486.98      5.16 o 
  -2  -4   4      160.48      183.15      1.73 o 
  -1  -4   4       37.92       39.57      0.62 o 
   0  -4   4      325.92      389.99      3.39 o 
   1  -4   4        1.20        5.90      0.32 o 
   2  -4   4       35.49       33.03      0.72 o 
   3  -4   4       72.03       64.15      1.02 o 
   4  -4   4      617.63      607.69      6.60 o 
   5  -4   4       17.43       17.47      0.65 o 
   6  -4   4        0.12       -0.54      0.54 o 
   7  -4   4        0.02        0.11      0.72 o 
   8  -4   4        1.29        1.95      1.76 o 
  -9  -3   4        4.04        6.64      2.15 o 
  -8  -3   4        2.60        5.67      1.95 o 
  -7  -3   4       36.60       29.76      2.33 o 
  -6  -3   4       88.48       80.13      1.70 o 
  -5  -3   4      689.16      696.08      8.21 o 
  -4  -3   4      318.45      315.58      3.38 o 
  -3  -3   4      161.19      152.85      1.56 o 
  -2  -3   4      230.52      298.62      2.75 o 
  -1  -3   4       26.03       29.16      0.44 o 
   0  -3   4      250.25      283.17      2.35 o 
   1  -3   4       96.39       96.94      1.00 o 
   2  -3   4        8.44        3.65      0.27 o 
   3  -3   4        4.70        1.67      0.28 o 
   4  -3   4       23.56       29.06      0.72 o 
   5  -3   4        7.43        5.93      0.49 o 
   6  -3   4       57.39       46.43      1.08 o 
   7  -3   4        1.34        1.45      0.63 o 
   8  -3   4        0.52       -1.17      1.76 o 
   9  -3   4        1.05        2.54      1.95 o 
  -9  -2   4        0.00        3.32      2.15 o 
  -8  -2   4        3.31        3.91      1.76 o 
  -7  -2   4        1.63        1.47      0.73 o 
  -6  -2   4       36.41       34.92      1.24 o 
  -5  -2   4       28.42       19.57      0.82 o 
  -4  -2   4      151.87      143.17      1.51 o 
  -3  -2   4        4.11        0.05      0.24 o 
  -2  -2   4      201.47      188.68      1.68 o 
  -1  -2   4        0.29        0.12      0.17 o 
   0  -2   4       60.82       64.11      0.63 o 
   1  -2   4       19.52       13.03      0.32 o 
   2  -2   4       46.45       25.76      0.48 o 
   3  -2   4        0.50        1.05      0.23 o 
   4  -2   4        0.94        0.30      0.29 o 
   5  -2   4      315.24      308.21      3.01 o 
   6  -2   4       26.55       21.83      0.83 o 
   7  -2   4        2.60        1.20      0.77 o 
   8  -2   4        1.31        1.95      1.76 o 
   9  -2   4        1.80        3.52      2.15 o 
  -9  -1   4        5.54       10.75      2.15 o 
  -8  -1   4        0.02        1.95      1.76 o 
  -7  -1   4      173.68      165.96      2.70 o 
  -6  -1   4      139.03      140.04      2.29 o 
  -5  -1   4      454.66      407.65      4.92 o 
  -4  -1   4      166.76      184.67      1.71 o 
  -3  -1   4        9.97        6.24      0.25 o 
  -2  -1   4        7.21       13.54      0.35 o 
  -1  -1   4     2347.15     2461.07     22.56 o 
   0  -1   4      289.88      342.62      3.48 o 
   1  -1   4      549.36      565.08      4.10 o 
   2  -1   4       28.39       27.74      0.42 o 
   3  -1   4       19.62        8.71      0.27 o 
   4  -1   4      374.34      396.34      3.37 o 
   5  -1   4       65.32       71.94      0.94 o 
   6  -1   4       48.27       38.88      0.87 o 
   7  -1   4        0.61       -0.39      1.56 o 
   8  -1   4        2.20        4.49      1.76 o 
   9  -1   4        6.29        6.25      2.15 o 
  -9   0   4        0.72        4.49      1.76 o 
  -8   0   4        4.18        6.58      1.24 o 
  -7   0   4       40.39       45.28      1.36 o 
  -6   0   4       13.57        9.25      0.78 o 
  -5   0   4       11.72       13.08      0.63 o 
  -4   0   4       78.21       71.71      0.91 o 
  -3   0   4      655.25      705.30      5.80 o 
  -2   0   4      286.24      243.82      2.00 o 
  -1   0   4      649.18      758.35     10.28 o 
   0   0   4       94.25      106.09      1.25 o 
   1   0   4      671.76      643.26     16.39 o 
   2   0   4       98.88       98.08      0.83 o 
   3   0   4      906.68      998.58      7.74 o 
   4   0   4        0.10        1.35      0.21 o 
   5   0   4       56.61       55.20      0.68 o 
   6   0   4       45.65       38.40      0.87 o 
   7   0   4       27.72       20.13      2.15 o 
   8   0   4        5.12        8.60      1.95 o 
   9   0   4        0.88       -0.39      1.95 o 
  -9   1   4        1.00        2.00      3.03 o 
  -8   1   4        2.48        3.06      1.03 o 
  -7   1   4       72.48       66.02      1.60 o 
  -6   1   4      202.83      203.12      3.02 o 
  -5   1   4       62.45       55.32      1.22 o 
  -4   1   4      259.04      254.44      2.45 o 
  -3   1   4       52.40       59.64      0.68 o 
  -2   1   4        4.29        2.79      0.18 o 
  -1   1   4     1723.74     1707.37     17.46 o 
   0   1   4    16186.21    16299.69    354.90 o 
   1   1   4      214.18      206.13      5.47 o 
   2   1   4       22.41       23.54      0.48 o 
   3   1   4      297.70      293.66      2.13 o 
   4   1   4       85.02       83.32      0.81 o 
   5   1   4      121.07      119.42      1.16 o 
   6   1   4       14.76       15.47      1.25 o 
   7   1   4       11.80       10.72      1.17 o 
   8   1   4        2.01        3.71      1.76 o 
   9   1   4        0.18        1.37      1.95 o 
  -9   2   4        0.03       -0.39      1.95 o 
  -8   2   4        1.14        2.04      0.94 o 
  -7   2   4        6.81        9.31      0.76 o 
  -6   2   4       25.76       30.03      1.09 o 
  -5   2   4      139.73      141.82      2.17 o 
  -4   2   4      150.43      136.99      1.41 o 
  -3   2   4      158.44      201.37      2.04 o 
  -2   2   4     1624.37     1576.87     12.61 o 
  -1   2   4      311.22      294.29      5.92 o 
   0   2   4     3141.97     3327.13     36.88 o 
   1   2   4      917.80     1015.52     18.76 o 
   2   2   4       80.86       76.16      0.96 o 
   3   2   4      107.60      124.03      1.31 o 
   4   2   4      223.05      216.91      1.82 o 
   5   2   4       25.99       25.86      0.55 o 
   6   2   4      433.28      428.91      5.37 o 
   7   2   4       23.05       19.31      1.58 o 
   8   2   4        2.46        2.99      1.17 o 
   9   2   4        1.41        3.52      2.15 o 
  -9   3   4        3.26        1.95      1.95 o 
  -8   3   4        2.47        3.13      1.56 o 
  -7   3   4       25.82       24.64      1.39 o 
  -6   3   4      145.87      139.27      2.59 o 
  -5   3   4        4.19        3.62      0.63 o 
  -4   3   4        2.19        0.10      0.39 o 
  -3   3   4       70.52       78.08      0.94 o 
  -2   3   4       60.07       60.21      0.58 o 
  -1   3   4     1547.46     1703.32     14.39 o 
   0   3   4      353.09      402.74      3.33 o 
   1   3   4      154.80      161.34      4.37 o 
   2   3   4       14.38       15.50      0.47 o 
   3   3   4        9.20       15.89      0.39 o 
   4   3   4      349.59      381.36      3.69 o 
   5   3   4      309.93      309.70      3.07 o 
   6   3   4      113.42      110.43      1.69 o 
   7   3   4        0.73        1.86      1.08 o 
   8   3   4        8.36        5.33      1.22 o 
   9   3   4        2.47        1.66      1.27 o 
  -9   4   4        0.14       -0.59      1.95 o 
  -8   4   4        0.06       -0.39      1.56 o 
  -7   4   4        0.01       -0.36      0.89 o 
  -6   4   4       21.81       21.17      1.17 o 
  -5   4   4      164.68      161.66      2.78 o 
  -4   4   4      370.12      373.13      5.48 o 
  -3   4   4        3.77        3.54      0.24 o 
  -2   4   4       35.11       53.35      0.59 o 
  -1   4   4      164.13      215.32      1.92 o 
   0   4   4      129.11      211.21      2.14 o 
   1   4   4      251.68      242.48      1.95 o 
   2   4   4      234.24      237.77      2.88 o 
   3   4   4       68.84       74.38      0.91 o 
   4   4   4      186.13      197.57      2.20 o 
   5   4   4        0.08        0.31      0.35 o 
   6   4   4       33.03       25.95      1.03 o 
   7   4   4      345.99      334.29      7.39 o 
   8   4   4       11.91       11.43      1.41 o 
   9   4   4        9.03        9.30      1.50 o 
  -8   5   4        1.08        2.93      1.76 o 
  -7   5   4       21.09       15.63      1.95 o 
  -6   5   4       12.51        7.54      0.75 o 
  -5   5   4      132.02      125.15      2.33 o 
  -4   5   4        0.85        0.90      0.46 o 
  -3   5   4        7.71        3.32      0.25 o 
  -2   5   4       70.00       69.10      0.90 o 
  -1   5   4      224.45      223.70      2.66 o 
   0   5   4      600.60      700.37      6.71 o 
   1   5   4      101.56      139.99      1.39 o 
   2   5   4     1854.45     2022.99     23.36 o 
   3   5   4        0.05       -0.01      0.27 o 
   4   5   4      198.78      228.68      2.42 o 
   5   5   4      207.77      211.41      2.60 o 
   6   5   4      130.00      133.62      2.14 o 
   7   5   4        0.01        0.20      1.37 o 
   8   5   4       13.63       10.75      1.76 o 
   9   5   4        4.99        3.13      1.76 o 
  -8   6   4        1.43        0.20      1.76 o 
  -7   6   4        4.83        2.54      1.56 o 
  -6   6   4        2.65        1.42      0.63 o 
  -5   6   4      160.02      165.08      2.51 o 
  -4   6   4       30.22       34.37      1.35 o 
  -3   6   4       73.32       60.10      1.34 o 
  -2   6   4      359.86      405.81      4.23 o 
  -1   6   4      245.83      298.02      3.14 o 
   0   6   4     1246.26     1461.19     13.88 o 
   1   6   4      250.94      326.57      3.87 o 
   2   6   4       30.54       32.18      0.73 o 
   3   6   4      128.37      134.59      1.53 o 
   4   6   4      281.92      305.66      3.50 o 
   5   6   4      332.48      311.89      3.63 o 
   6   6   4        4.11        3.61      0.58 o 
   7   6   4       17.05       13.29      1.76 o 
   8   6   4        0.50       -0.78      1.37 o 
   9   6   4       24.59       20.13      2.34 o 
  -8   7   4        1.08        2.65      2.05 o 
  -7   7   4        1.43        1.17      1.56 o 
  -6   7   4        3.16        1.76      1.37 o 
  -5   7   4       16.25       15.36      0.70 o 
  -4   7   4      122.20      121.74      2.07 o 
  -3   7   4       24.21       24.33      0.80 o 
  -2   7   4       80.82       97.52      1.48 o 
  -1   7   4       11.60       12.42      0.47 o 
   0   7   4       77.83       72.18      0.99 o 
   1   7   4       10.85       19.52      0.68 o 
   2   7   4      183.42      227.31      2.88 o 
   3   7   4      567.57      630.20      7.46 o 
   4   7   4       13.98       12.47      0.62 o 
   5   7   4       15.94       14.70      0.63 o 
   6   7   4        5.21        5.84      0.64 o 
   7   7   4       43.71       44.90      2.07 o 
   8   7   4       20.14       18.37      1.95 o 
   9   7   4        5.71        5.28      1.95 o 
  -7   8   4        0.32        1.16      1.31 o 
  -6   8   4        0.13        0.66      1.08 o 
  -5   8   4       49.03       50.61      1.53 o 
  -4   8   4       17.00       19.70      1.25 o 
  -3   8   4        5.73        4.89      0.55 o 
  -2   8   4        5.58        4.94      0.42 o 
  -1   8   4       44.14       43.51      0.97 o 
   0   8   4      171.59      177.67      1.88 o 
   1   8   4        0.54        2.13      0.37 o 
   2   8   4       10.67       13.27      0.57 o 
   3   8   4        9.76        8.76      0.57 o 
   4   8   4       73.46       81.90      1.70 o 
   5   8   4      195.08      185.89      3.10 o 
   6   8   4      105.53       93.67      2.28 o 
   7   8   4        1.33        0.17      0.97 o 
   8   8   4        4.19        3.52      1.56 o 
   9   8   4        4.69        1.17      1.76 o 
  -7   9   4        2.02        1.86      1.36 o 
  -6   9   4        0.10       -0.76      0.89 o 
  -5   9   4        0.68        2.06      1.08 o 
  -4   9   4       61.05       60.16      1.36 o 
  -3   9   4        3.55        4.09      0.55 o 
  -2   9   4        0.32        0.67      0.47 o 
  -1   9   4       13.43       11.30      0.55 o 
   0   9   4      222.81      230.75      2.84 o 
   1   9   4       65.15       52.34      1.17 o 
   2   9   4      171.99      183.05      2.64 o 
   3   9   4       41.12       42.71      1.31 o 
   4   9   4      105.57       99.07      1.94 o 
   5   9   4       16.58       16.35      0.96 o 
   6   9   4       17.26       16.28      1.12 o 
   7   9   4        0.01        0.37      0.83 o 
   8   9   4        1.52       -0.20      1.56 o 
  -6  10   4        2.83        1.32      1.00 o 
  -5  10   4        0.92       -0.54      1.08 o 
  -4  10   4       28.89       27.52      2.15 o 
  -3  10   4        7.10        8.77      0.71 o 
  -2  10   4       61.51       57.70      1.22 o 
  -1  10   4        1.87        2.93      0.56 o 
   0  10   4        4.61        3.04      0.66 o 
   1  10   4        3.59        2.60      0.95 o 
   2  10   4        4.25        5.84      0.69 o 
   3  10   4       25.21       23.60      1.23 o 
   4  10   4        7.01        8.84      0.79 o 
   5  10   4       30.73       34.51      2.02 o 
   6  10   4       92.77       86.61      2.21 o 
   7  10   4        8.27        7.75      1.15 o 
   8  10   4       21.39       18.17      1.95 o 
  -6  11   4        0.00       -1.14      1.36 o 
  -5  11   4       10.39       10.86      2.25 o 
  -4  11   4        8.78       10.25      1.26 o 
  -3  11   4        9.19        8.41      1.12 o 
  -2  11   4        2.95        2.16      0.67 o 
  -1  11   4        3.94        4.92      2.05 o 
   0  11   4        8.42        9.45      0.82 o 
   1  11   4       22.21       14.63      0.88 o 
   2  11   4      102.83       96.10      2.10 o 
   3  11   4       24.72       25.63      2.20 o 
   4  11   4       35.23       31.23      1.92 o 
   5  11   4       16.31       13.48      2.15 o 
   6  11   4        0.13        1.76      1.95 o 
   7  11   4        0.94        1.34      1.07 o 
  -5  12   4        0.11       -1.41      1.41 o 
  -4  12   4        0.52       -1.30      2.34 o 
  -3  12   4        0.21       -0.29      1.12 o 
  -2  12   4       32.57       30.96      2.93 o 
  -1  12   4       32.14       34.58      2.54 o 
   0  12   4        0.28        2.10      2.25 o 
   1  12   4        2.52        2.27      0.61 o 
   2  12   4        0.02       -0.33      0.71 o 
   3  12   4       60.91       62.76      4.40 o 
   4  12   4        5.26        4.10      1.76 o 
   5  12   4        0.11        1.76      1.95 o 
   6  12   4       18.75       23.25      2.74 o 
  -4  13   4       29.86       35.05      2.28 o 
  -3  13   4       11.00       12.16      2.54 o 
  -2  13   4        1.73        2.74      1.56 o 
  -1  13   4        5.75        7.23      1.56 o 
   0  13   4        7.37        8.60      1.56 o 
   1  13   4        2.90        7.23      1.76 o 
   2  13   4       13.56       19.15      1.95 o 
   3  13   4        0.00        3.32      1.76 o 
   4  13   4        4.86        6.64      2.15 o 
   5  13   4       45.62       59.40      4.49 o 
   6  13   4        6.87        9.18      2.54 o 
  -2  14   4        2.44        7.82      1.76 o 
  -1  14   4        7.53        8.99      1.76 o 
   0  14   4        0.84        2.74      1.76 o 
   1  14   4        7.81       12.50      1.95 o 
   2  14   4        2.24        4.30      1.95 o 
   3  14   4       10.48       14.85      2.34 o 
   4  14   4        3.93        5.28      2.34 o 
   1  15   4        0.23        3.32      1.95 o 
   2  15   4        0.73        3.91      2.15 o 
  -2 -12   5        0.29        2.34      2.34 o 
  -1 -12   5        5.48        5.47      2.34 o 
   0 -12   5       20.44       23.84      2.74 o 
  -4 -11   5        7.05        4.49      1.95 o 
  -3 -11   5       36.82       32.43      3.13 o 
  -2 -11   5       13.84       12.89      1.50 o 
  -1 -11   5       27.44       25.01      2.54 o 
   0 -11   5       26.18       20.32      2.54 o 
   1 -11   5        0.21        1.76      2.15 o 
   2 -11   5        8.66       10.94      2.34 o 
   3 -11   5        6.42        4.30      2.15 o 
  -5 -10   5       17.90       16.80      2.34 o 
  -4 -10   5       12.25       10.75      1.95 o 
  -3 -10   5       25.42       20.91      2.15 o 
  -2 -10   5       71.21       78.02      4.07 o 
  -1 -10   5        1.47        0.70      3.03 o 
   0 -10   5       92.52       89.84      7.23 o 
   1 -10   5       29.08       34.78      3.71 o 
   2 -10   5       73.69       88.12      4.69 o 
   3 -10   5       43.80       55.10      4.30 o 
   4 -10   5        2.56        2.15      2.15 o 
  -6  -9   5        5.69        2.93      1.95 o 
  -5  -9   5        0.06       -0.78      1.76 o 
  -4  -9   5        2.31       -0.20      1.56 o 
  -3  -9   5       36.74       32.92      1.92 o 
  -2  -9   5       12.01       12.29      1.31 o 
  -1  -9   5       50.56       46.09      2.17 o 
   0  -9   5       89.86       80.12      2.07 o 
   1  -9   5       78.44       67.36      4.88 o 
   2  -9   5        3.89        1.25      1.08 o 
   3  -9   5       34.32       43.38      3.71 o 
   4  -9   5       11.32        9.38      2.15 o 
   5  -9   5       22.55       22.27      2.54 o 
  -7  -8   5        1.49        0.20      1.95 o 
  -6  -8   5        3.32        1.95      1.76 o 
  -5  -8   5       12.70        9.18      1.95 o 
  -4  -8   5       26.21       19.54      2.15 o 
  -3  -8   5      134.67      121.84      2.34 o 
  -2  -8   5       29.45       25.99      1.23 o 
  -1  -8   5        5.06        4.43      0.63 o 
   0  -8   5       30.52       25.02      1.17 o 
   1  -8   5      217.78      205.22      3.22 o 
   2  -8   5      140.02      138.78      4.03 o 
   3  -8   5      105.77      113.34      3.17 o 
   4  -8   5       38.75       33.61      2.16 o 
   5  -8   5        0.23       -1.76      1.76 o 
   6  -8   5        1.61        3.52      2.15 o 
  -8  -7   5       12.77       17.12      1.92 o 
  -7  -7   5        9.43        7.23      1.95 o 
  -6  -7   5        4.14        2.15      1.76 o 
  -5  -7   5       12.99       10.16      1.95 o 
  -4  -7   5       11.74        8.76      2.08 o 
  -3  -7   5       45.20       47.17      2.14 o 
  -2  -7   5       80.97       74.90      1.61 o 
  -1  -7   5      128.86      121.22      1.98 o 
   0  -7   5      197.82      197.65      2.57 o 
   1  -7   5      104.71       89.01      1.75 o 
   2  -7   5        8.13        7.31      0.69 o 
   3  -7   5       47.35       46.64      1.37 o 
   4  -7   5       39.72       42.70      1.77 o 
   5  -7   5       34.44       30.49      2.11 o 
   6  -7   5        9.30       10.83      1.26 o 
  -8  -6   5        0.68        2.24      3.32 o 
  -7  -6   5       64.20       65.21      3.22 o 
  -6  -6   5        3.73        4.71      1.95 o 
  -5  -6   5        0.21        0.98      0.80 o 
  -4  -6   5       67.98       63.94      2.86 o 
  -3  -6   5       12.95       12.78      0.82 o 
  -2  -6   5      294.82      294.04      3.63 o 
  -1  -6   5      214.19      201.51      2.76 o 
   0  -6   5        0.19       -0.05      0.52 o 
   1  -6   5       11.67       11.49      0.66 o 
   2  -6   5       90.26       93.93      1.65 o 
   3  -6   5      563.25      570.39      6.93 o 
   4  -6   5        1.29        0.29      0.59 o 
   5  -6   5        1.87        1.67      0.86 o 
   6  -6   5        0.12       -1.11      1.11 o 
   7  -6   5        5.31        6.64      1.76 o 
  -8  -5   5       25.11       26.96      2.93 o 
  -7  -5   5       11.10       10.79      2.15 o 
  -6  -5   5       60.61       51.35      2.41 o 
  -5  -5   5        3.12        4.16      0.68 o 
  -4  -5   5        4.04        1.22      0.71 o 
  -3  -5   5        2.97        2.45      0.54 o 
  -2  -5   5        0.28       -0.20      0.48 o 
  -1  -5   5       56.19       54.22      0.87 o 
   0  -5   5      173.74      165.16      2.13 o 
   1  -5   5      293.32      283.08      3.35 o 
   2  -5   5        5.68        5.90      0.65 o 
   3  -5   5        0.05        0.18      0.55 o 
   4  -5   5       69.82       60.19      1.51 o 
   5  -5   5      139.76      137.48      2.29 o 
   6  -5   5       15.71       13.04      0.83 o 
   7  -5   5        9.32       11.92      1.95 o 
   8  -5   5       13.02       19.15      2.34 o 
  -9  -4   5        7.34       15.83      2.74 o 
  -8  -4   5        4.07        8.40      2.15 o 
  -7  -4   5        9.69        9.18      2.15 o 
  -6  -4   5       69.51       63.96      2.01 o 
  -5  -4   5       71.51       67.18      1.54 o 
  -4  -4   5       34.27       29.72      1.58 o 
  -3  -4   5        0.04       -0.10      0.47 o 
  -2  -4   5      464.99      440.28      4.39 o 
  -1  -4   5      723.42      791.03      6.33 o 
   0  -4   5      487.56      543.13      4.85 o 
   1  -4   5      155.65      150.25      1.66 o 
   2  -4   5        0.49        1.80      0.41 o 
   3  -4   5      239.86      267.18      3.45 o 
   4  -4   5      291.50      292.62      3.41 o 
   5  -4   5       23.52       20.85      0.77 o 
   6  -4   5        0.03       -0.61      0.61 o 
   7  -4   5        3.05        1.61      1.17 o 
   8  -4   5        0.77        2.15      1.95 o 
  -9  -3   5       21.18       44.35      4.49 o 
  -8  -3   5       10.99       13.48      2.15 o 
  -7  -3   5       52.70       54.90      3.71 o 
  -6  -3   5      144.32      137.24      3.42 o 
  -5  -3   5       30.63       29.56      1.05 o 
  -4  -3   5       58.69       48.65      1.02 o 
  -3  -3   5      256.14      269.79      2.99 o 
  -2  -3   5       20.84       26.48      0.56 o 
  -1  -3   5      610.70      633.67      5.07 o 
   0  -3   5      708.22      709.80      5.93 o 
   1  -3   5      488.71      511.64      4.14 o 
   2  -3   5        0.31        3.14      0.34 o 
   3  -3   5       16.42       25.50      0.71 o 
   4  -3   5       15.44       16.47      0.66 o 
   5  -3   5      166.16      154.20      2.06 o 
   6  -3   5        0.40        0.69      0.63 o 
   7  -3   5       13.82       14.42      1.36 o 
   8  -3   5       13.64        9.57      2.15 o 
  -9  -2   5        0.06        1.37      2.15 o 
  -8  -2   5        5.97       10.36      2.15 o 
  -7  -2   5       14.29       12.90      1.95 o 
  -6  -2   5        2.64        2.81      0.65 o 
  -5  -2   5       26.60       23.29      0.97 o 
  -4  -2   5      116.88       95.96      1.39 o 
  -3  -2   5       31.46       38.62      0.62 o 
  -2  -2   5      149.42      140.58      1.31 o 
  -1  -2   5      626.32      708.56      5.36 o 
   0  -2   5      216.11      205.44      1.72 o 
   1  -2   5      208.58      226.03      2.01 o 
   2  -2   5        3.09        3.24      0.28 o 
   3  -2   5      203.17      204.96      1.96 o 
   4  -2   5      109.71      120.06      1.39 o 
   5  -2   5      186.43      184.23      2.03 o 
   6  -2   5       84.31       71.33      1.29 o 
   7  -2   5        0.01       -0.59      1.76 o 
   8  -2   5        0.01       -0.39      1.95 o 
   9  -2   5        1.86        2.34      2.15 o 
  -9  -1   5        0.46        5.08      1.95 o 
  -8  -1   5        2.17        3.32      1.76 o 
  -7  -1   5       19.49       17.93      1.60 o 
  -6  -1   5      211.87      211.36      3.13 o 
  -5  -1   5       16.52       14.79      0.70 o 
  -4  -1   5       45.70       43.14      0.85 o 
  -3  -1   5       70.35       95.84      0.99 o 
  -2  -1   5      336.09      353.81      2.82 o 
  -1  -1   5       65.82       69.65      0.67 o 
   0  -1   5       98.83      166.71      1.28 o 
   1  -1   5     1723.38     1853.11     14.30 o 
   2  -1   5      550.34      506.52      4.80 o 
   3  -1   5      483.20      466.77      3.92 o 
   4  -1   5      429.45      459.31      4.10 o 
   5  -1   5        0.40        1.32      0.33 o 
   6  -1   5      132.11      130.62      2.03 o 
   7  -1   5       18.38       18.76      2.15 o 
   8  -1   5        4.88        2.93      1.95 o 
   9  -1   5       14.11       11.53      2.34 o 
  -9   0   5       11.09       17.58      2.15 o 
  -8   0   5       45.62       51.93      4.88 o 
  -7   0   5       48.91       47.74      1.68 o 
  -6   0   5       27.53       32.47      1.17 o 
  -5   0   5       12.47        9.68      0.63 o 
  -4   0   5      149.78      165.39      2.15 o 
  -3   0   5       66.16       77.12      0.82 o 
  -2   0   5        5.65        6.48      0.27 o 
  -1   0   5       53.38       44.71      0.50 o 
   0   0   5     1029.61     1124.91      8.53 o 
   1   0   5      814.31      782.30      5.79 o 
   2   0   5       87.98       90.47      0.88 o 
   3   0   5      212.02      244.45      2.12 o 
   4   0   5       66.25       72.92      0.86 o 
   5   0   5      122.94      117.55      1.33 o 
   6   0   5       74.41       74.49      1.70 o 
   7   0   5       19.82       15.44      2.15 o 
   8   0   5        2.35        2.15      1.95 o 
   9   0   5        0.25        0.98      1.95 o 
  -9   1   5        7.55        7.89      1.86 o 
  -8   1   5        7.94        8.26      2.05 o 
  -7   1   5       92.57       85.20      2.67 o 
  -6   1   5       79.87       82.24      1.66 o 
  -5   1   5       24.93       24.05      0.92 o 
  -4   1   5       25.59       25.49      0.75 o 
  -3   1   5       70.32       86.17      0.88 o 
  -2   1   5       83.83      112.35      1.12 o 
  -1   1   5      149.70      177.86      1.66 o 
   0   1   5       36.68       52.48      0.73 o 
   1   1   5     1258.99     1481.95     13.10 o 
   2   1   5     1275.49     1313.23     14.33 o 
   3   1   5       36.53       28.94      0.55 o 
   4   1   5     1599.09     1638.62     12.09 o 
   5   1   5       54.27       51.09      0.76 o 
   6   1   5       11.25        9.38      1.10 o 
   7   1   5        0.05       -0.94      0.94 o 
   8   1   5        1.50        2.54      1.76 o 
   9   1   5        7.67        9.77      2.34 o 
  -9   2   5        0.00       -0.59      1.95 o 
  -8   2   5       10.96       12.31      1.95 o 
  -7   2   5       53.73       57.96      1.49 o 
  -6   2   5        0.59       -0.11      0.56 o 
  -5   2   5       48.91       54.18      1.19 o 
  -4   2   5      280.47      311.30      4.61 o 
  -3   2   5      159.48      189.96      1.80 o 
  -2   2   5      225.93      249.62      2.13 o 
  -1   2   5       30.58       32.40      0.44 o 
   0   2   5     1360.57     1465.80     12.56 o 
   1   2   5      400.35      471.34      4.91 o 
   2   2   5     1823.98     1846.80     20.08 o 
   3   2   5       88.03       97.07      1.33 o 
   4   2   5      221.62      235.38      2.39 o 
   5   2   5       12.80        8.44      0.45 o 
   6   2   5      361.67      374.99      5.52 o 
   7   2   5        3.87        2.74      1.47 o 
   8   2   5        9.09        8.45      1.36 o 
   9   2   5        2.85        0.00      2.15 o 
  -9   3   5       12.41       15.44      2.34 o 
  -8   3   5       26.60       28.92      2.34 o 
  -7   3   5        6.90        5.16      1.03 o 
  -6   3   5       22.28       19.21      1.14 o 
  -5   3   5        0.08        0.14      0.60 o 
  -4   3   5        1.74        1.14      0.48 o 
  -3   3   5       15.46       13.66      0.51 o 
  -2   3   5       24.21       31.73      0.41 o 
  -1   3   5      793.94      849.12      6.27 o 
   0   3   5      280.75      299.02      2.34 o 
   1   3   5      379.37      378.70      4.86 o 
   2   3   5      864.67      899.33     10.73 o 
   3   3   5       32.41       25.33      0.64 o 
   4   3   5      198.90      200.66      2.22 o 
   5   3   5       69.56       69.78      1.12 o 
   6   3   5        1.26        2.67      0.63 o 
   7   3   5        3.88        2.38      1.08 o 
   8   3   5        0.43        2.06      1.22 o 
   9   3   5        2.32        2.09      1.26 o 
  -9   4   5        1.88        0.98      1.95 o 
  -8   4   5        2.39        4.30      1.76 o 
  -7   4   5        6.31        7.62      1.03 o 
  -6   4   5       36.65       39.83      1.38 o 
  -5   4   5      292.54      306.09      4.69 o 
  -4   4   5       91.46       99.04      1.84 o 
  -3   4   5        0.51        0.14      0.21 o 
  -2   4   5      938.72     1007.39      8.21 o 
  -1   4   5      207.02      290.41      2.72 o 
   0   4   5      135.45      187.41      1.45 o 
   1   4   5       12.75       22.39      0.49 o 
   2   4   5       15.62        6.15      0.35 o 
   3   4   5      124.60      141.85      1.79 o 
   4   4   5       42.80       40.86      0.77 o 
   5   4   5        8.27        3.52      0.49 o 
   6   4   5      230.64      238.21      3.33 o 
   7   4   5       50.07       49.24      2.93 o 
   8   4   5       23.58       20.13      2.15 o 
   9   4   5       16.60       15.92      1.69 o 
  -8   5   5        6.86        5.28      1.76 o 
  -7   5   5       50.28       50.80      3.13 o 
  -6   5   5        9.45       11.50      0.82 o 
  -5   5   5        0.69        0.54      0.70 o 
  -4   5   5       74.12       61.40      1.26 o 
  -3   5   5       26.19       19.25      0.46 o 
  -2   5   5        0.94        1.03      0.24 o 
  -1   5   5       28.92       43.79      0.68 o 
   0   5   5     1119.67     1086.48     10.25 o 
   1   5   5      959.65     1039.07      8.35 o 
   2   5   5      101.89       96.94      1.85 o 
   3   5   5       33.11       29.66      1.05 o 
   4   5   5        6.97        5.13      0.41 o 
   5   5   5       60.43       54.88      1.25 o 
   6   5   5       11.24        9.52      0.67 o 
   7   5   5       19.59       23.84      2.54 o 
   8   5   5        0.11       -1.17      1.37 o 
   9   5   5        4.65        2.54      1.76 o 
  -8   6   5        0.23        1.37      1.76 o 
  -7   6   5        0.81        0.59      1.56 o 
  -6   6   5        1.68        2.30      1.95 o 
  -5   6   5       61.61       67.43      1.31 o 
  -4   6   5      161.10      164.59      2.20 o 
  -3   6   5        3.70        5.63      0.34 o 
  -2   6   5      215.85      221.39      2.42 o 
  -1   6   5     1708.76     1768.16     16.61 o 
   0   6   5       16.61       27.08      0.55 o 
   1   6   5        0.17        0.45      0.20 o 
   2   6   5      187.70      245.25      4.07 o 
   3   6   5       52.36       40.34      0.98 o 
   4   6   5       47.60       46.87      0.90 o 
   5   6   5        0.61        0.77      0.53 o 
   6   6   5        1.91        0.55      0.58 o 
   7   6   5       30.20       31.46      2.54 o 
   8   6   5        0.03        0.20      1.56 o 
   9   6   5       17.22       18.17      2.34 o 
  -8   7   5        1.57        3.71      1.95 o 
  -7   7   5       15.32       15.44      1.95 o 
  -6   7   5       15.46       12.70      1.56 o 
  -5   7   5       25.16       21.97      1.04 o 
  -4   7   5       13.65       15.90      0.62 o 
  -3   7   5        1.73        1.36      0.44 o 
  -2   7   5        0.18        0.63      0.43 o 
  -1   7   5       18.85       25.60      0.67 o 
   0   7   5       55.33       90.92      1.13 o 
   1   7   5      314.50      304.44      3.09 o 
   2   7   5      277.92      288.41      3.56 o 
   3   7   5        4.57        5.27      0.44 o 
   4   7   5        0.41        0.53      0.42 o 
   5   7   5        8.29        9.24      0.67 o 
   6   7   5       26.96       24.26      1.22 o 
   7   7   5        0.25       -0.77      1.07 o 
   8   7   5        0.47       -0.20      1.37 o 
   9   7   5        0.01        0.20      1.76 o 
  -7   8   5        0.09        0.09      1.22 o 
  -6   8   5        2.83        2.56      1.08 o 
  -5   8   5       27.01       28.56      1.18 o 
  -4   8   5        4.14        1.95      0.51 o 
  -3   8   5        2.66        2.28      0.43 o 
  -2   8   5        2.42        3.52      0.48 o 
  -1   8   5      116.14      118.55      1.53 o 
   0   8   5      228.13      226.85      2.62 o 
   1   8   5        0.06       -0.30      0.30 o 
   2   8   5       74.76       80.11      1.30 o 
   3   8   5      140.79      150.94      2.42 o 
   4   8   5      187.86      180.20      3.46 o 
   5   8   5      119.27      115.19      1.89 o 
   6   8   5        4.65        3.26      0.79 o 
   7   8   5        1.64        0.65      0.79 o 
   8   8   5        3.49        4.10      1.56 o 
  -7   9   5        0.44        0.42      1.36 o 
  -6   9   5       11.80       12.98      1.36 o 
  -5   9   5        4.74        8.09      1.12 o 
  -4   9   5      100.11      100.56      1.69 o 
  -3   9   5       14.76       16.94      0.70 o 
  -2   9   5        1.08        0.35      0.57 o 
  -1   9   5        2.47        1.83      0.76 o 
   0   9   5       32.12       29.56      1.25 o 
   1   9   5      286.83      273.10      4.13 o 
   2   9   5       39.43       36.45      1.00 o 
   3   9   5      118.32      118.26      2.12 o 
   4   9   5       35.41       33.60      1.72 o 
   5   9   5        0.10        0.56      0.94 o 
   6   9   5        4.65        1.52      0.79 o 
   7   9   5       13.03        9.67      0.96 o 
   8   9   5        0.09        0.00      1.37 o 
  -6  10   5        5.23        5.21      1.26 o 
  -5  10   5        0.38        0.27      1.08 o 
  -4  10   5        5.84       10.66      1.17 o 
  -3  10   5       24.19       20.26      0.99 o 
  -2  10   5        1.31        1.34      0.47 o 
  -1  10   5        6.96       10.04      0.67 o 
   0  10   5       34.18       31.28      1.04 o 
   1  10   5       13.43       19.11      0.91 o 
   2  10   5      137.78      147.17      2.67 o 
   3  10   5       80.93       85.86      1.92 o 
   4  10   5      137.57      141.12      3.45 o 
   5  10   5       66.83       66.58      2.44 o 
   6  10   5       30.54       29.11      2.54 o 
   7  10   5        0.17       -0.24      1.01 o 
   8  10   5        0.41       -1.37      1.37 o 
  -6  11   5        0.11        0.11      1.06 o 
  -5  11   5        5.37        7.99      1.26 o 
  -4  11   5       14.92       22.20      3.61 o 
  -3  11   5        3.92        3.11      0.98 o 
  -2  11   5        7.63        6.87      1.00 o 
  -1  11   5        2.29        3.80      0.61 o 
   0  11   5        0.05        0.98      0.79 o 
   1  11   5       33.97       28.34      1.11 o 
   2  11   5      247.57      237.72      3.95 o 
   3  11   5        1.41        0.98      0.79 o 
   4  11   5       14.77       10.22      1.95 o 
   5  11   5        3.00       -0.59      1.76 o 
   6  11   5        0.00       -0.59      1.95 o 
   7  11   5        0.02        3.32      2.15 o 
  -5  12   5        1.06        0.45      1.66 o 
  -4  12   5        2.44        1.61      1.56 o 
  -3  12   5        0.05       -1.27      1.27 o 
  -2  12   5       11.06       11.47      1.56 o 
  -1  12   5        0.12        1.07      1.17 o 
   0  12   5       26.36       26.14      4.49 o 
   1  12   5       19.24       18.22      1.44 o 
   2  12   5       17.26       17.49      1.45 o 
   3  12   5       42.23       37.32      3.13 o 
   4  12   5        7.76        7.42      1.95 o 
   5  12   5        3.88        2.74      1.95 o 
   6  12   5        4.10        1.95      2.15 o 
  -4  13   5       15.48       17.26      1.59 o 
  -3  13   5       11.24       14.30      1.45 o 
  -2  13   5        9.29       13.09      1.56 o 
  -1  13   5       32.97       44.35      2.74 o 
   0  13   5        6.17        9.77      1.56 o 
   1  13   5        1.09        2.34      1.56 o 
   2  13   5       12.08       12.90      1.95 o 
   3  13   5        4.94        5.67      1.76 o 
   4  13   5        2.09        3.52      1.95 o 
   5  13   5        6.30        9.38      2.34 o 
   6  13   5        4.79       11.53      2.54 o 
  -2  14   5        0.00        4.49      1.56 o 
  -1  14   5       11.43       15.83      1.76 o 
   0  14   5       10.85       16.80      1.95 o 
   1  14   5       11.42       15.83      1.95 o 
   2  14   5       21.89       34.19      3.32 o 
   3  14   5        0.19        5.08      2.15 o 
   4  14   5        9.11       15.04      2.34 o 
   0  15   5       10.96       16.41      2.15 o 
   1  15   5        0.36        6.84      1.95 o 
   2  15   5        8.81       13.48      2.34 o 
  -3 -11   6       21.86       25.79      2.54 o 
  -2 -11   6        5.37       10.36      2.15 o 
  -1 -11   6        5.86        5.67      1.95 o 
   0 -11   6        2.81        3.71      2.15 o 
   1 -11   6        3.86        3.32      2.15 o 
   2 -11   6        0.37        0.00      2.15 o 
  -5 -10   6       11.21        9.18      2.34 o 
  -4 -10   6       10.05       12.50      2.15 o 
  -3 -10   6       10.12        9.57      1.95 o 
  -2 -10   6        0.74        2.25      2.83 o 
  -1 -10   6       10.95       10.91      1.45 o 
   0 -10   6        0.21        0.24      2.25 o 
   1 -10   6        1.35       -1.22      1.22 o 
   2 -10   6        1.37        3.91      1.95 o 
   3 -10   6       16.69       12.50      2.34 o 
  -6  -9   6        0.53       -1.95      1.95 o 
  -5  -9   6        5.34        7.03      2.15 o 
  -4  -9   6       17.32       10.94      1.95 o 
  -3  -9   6       13.41       12.31      1.95 o 
  -2  -9   6       10.71       13.29      1.95 o 
  -1  -9   6        2.34        1.65      0.97 o 
   0  -9   6        4.31        6.45      1.31 o 
   1  -9   6        4.27        6.66      2.25 o 
   2  -9   6        0.82       -0.34      1.17 o 
   3  -9   6        5.42        4.78      1.22 o 
   4  -9   6        5.02        8.99      2.15 o 
  -6  -8   6       22.97       20.91      2.54 o 
  -5  -8   6       76.01       71.12      4.10 o 
  -4  -8   6       99.11       93.79      4.49 o 
  -3  -8   6        0.32       -1.56      1.56 o 
  -2  -8   6       99.79       85.78      3.91 o 
  -1  -8   6      119.51      112.17      2.56 o 
   0  -8   6      117.54      116.89      2.12 o 
   1  -8   6        1.95        0.27      0.65 o 
   2  -8   6        1.24        0.78      1.56 o 
   3  -8   6       23.20       21.99      1.86 o 
   4  -8   6       10.01        7.56      1.31 o 
   5  -8   6        6.06        7.72      1.47 o 
  -7  -7   6       70.21       75.51     11.33 o 
  -6  -7   6       63.16       66.82      4.10 o 
  -5  -7   6        3.90        4.88      1.76 o 
  -4  -7   6      107.21       95.35      4.30 o 
  -3  -7   6       19.85       14.03      2.05 o 
  -2  -7   6      145.06      132.87      2.39 o 
  -1  -7   6       80.95       83.76      1.71 o 
   0  -7   6        1.77        1.19      0.55 o 
   1  -7   6        2.53        0.72      0.59 o 
   2  -7   6        8.82       10.76      0.73 o 
   3  -7   6       21.81       15.91      1.91 o 
   4  -7   6        0.30       -0.10      1.11 o 
   5  -7   6        4.26        2.37      1.27 o 
   6  -7   6        4.92        3.71      1.76 o 
  -8  -6   6       25.22       62.33      5.28 o 
  -7  -6   6       12.88       14.84      4.40 o 
  -6  -6   6        0.08        1.52      1.31 o 
  -5  -6   6       51.55       53.70      2.55 o 
  -4  -6   6      148.97      145.67      4.94 o 
  -3  -6   6      548.64      526.96      8.23 o 
  -2  -6   6        0.25        0.16      0.56 o 
  -1  -6   6       14.01        8.90      0.97 o 
   0  -6   6      226.65      244.31      3.30 o 
   1  -6   6       79.13       80.42      1.54 o 
   2  -6   6        0.07       -0.40      0.59 o 
   3  -6   6        5.80        5.75      0.69 o 
   4  -6   6        0.68       -0.26      0.77 o 
   5  -6   6        3.11        2.64      0.89 o 
   6  -6   6        3.29        3.13      1.76 o 
   7  -6   6       10.72       14.26      2.15 o 
  -8  -5   6        1.01        7.82      2.54 o 
  -7  -5   6       90.21       92.61      4.88 o 
  -6  -5   6      116.83      124.16      7.42 o 
  -5  -5   6      132.62      131.11      2.84 o 
  -4  -5   6       29.78       25.21      1.75 o 
  -3  -5   6      152.91      142.53      2.33 o 
  -2  -5   6       61.77       62.87      1.30 o 
  -1  -5   6      468.53      468.86      5.30 o 
   0  -5   6      120.56      116.82      1.67 o 
   1  -5   6        3.47        2.16      0.47 o 
   2  -5   6        6.73        4.58      0.59 o 
   3  -5   6      114.35       96.15      1.70 o 
   4  -5   6        0.21        0.89      0.61 o 
   5  -5   6        1.27        0.60      0.77 o 
   6  -5   6       13.73       13.09      1.95 o 
   7  -5   6       11.60       13.09      2.15 o 
  -8  -4   6        5.87       14.46      2.54 o 
  -7  -4   6        0.63        5.08      1.95 o 
  -6  -4   6       24.02       33.61      3.32 o 
  -5  -4   6       55.29       50.46      2.27 o 
  -4  -4   6      266.75      260.47      4.82 o 
  -3  -4   6      487.95      495.80      5.83 o 
  -2  -4   6      822.60      843.66      8.79 o 
  -1  -4   6      518.76      494.71      4.82 o 
   0  -4   6       21.18       30.16      0.65 o 
   1  -4   6       86.28      112.25      1.38 o 
   2  -4   6        0.40        0.08      0.43 o 
   3  -4   6        9.77       13.66      1.14 o 
   4  -4   6        7.79        8.38      0.86 o 
   5  -4   6        1.54        0.45      0.52 o 
   6  -4   6        0.01       -0.78      1.76 o 
   7  -4   6        7.13        5.67      1.95 o 
   8  -4   6        2.75        5.28      2.15 o 
  -9  -3   6       13.77       41.03      4.69 o 
  -8  -3   6        2.36        3.71      2.15 o 
  -7  -3   6       10.95       13.29      2.15 o 
  -6  -3   6      121.19      120.33      3.23 o 
  -5  -3   6      214.89      216.75      3.96 o 
  -4  -3   6      132.26      118.34      1.81 o 
  -3  -3   6      553.39      550.85      6.32 o 
  -2  -3   6       16.35       18.24      0.63 o 
  -1  -3   6      661.58      744.16      6.67 o 
   0  -3   6      178.50      192.07      1.78 o 
   1  -3   6        2.47        0.27      0.24 o 
   2  -3   6       27.79       30.06      0.73 o 
   3  -3   6       62.82       62.13      1.03 o 
   4  -3   6      121.66      114.57      1.85 o 
   5  -3   6        7.65       10.62      0.68 o 
   6  -3   6        0.82        1.37      1.76 o 
   7  -3   6        2.92        1.17      1.95 o 
   8  -3   6       10.69        7.62      2.34 o 
  -9  -2   6        7.52        9.96      2.34 o 
  -8  -2   6        0.01        3.71      1.95 o 
  -7  -2   6       35.09       50.80      3.71 o 
  -6  -2   6        5.42        4.71      0.82 o 
  -5  -2   6        5.71       10.24      0.85 o 
  -4  -2   6       35.37       29.73      0.90 o 
  -3  -2   6     1508.01     1527.41     15.24 o 
  -2  -2   6      449.02      435.35      3.53 o 
  -1  -2   6      244.37      245.45      2.07 o 
   0  -2   6     1763.64     1810.77     13.99 o 
   1  -2   6      910.95      918.00      7.62 o 
   2  -2   6      127.73      144.49      1.58 o 
   3  -2   6       80.40       68.25      0.96 o 
   4  -2   6      126.84      111.34      1.34 o 
   5  -2   6       33.70       35.28      1.00 o 
   6  -2   6        0.03        0.67      0.94 o 
   7  -2   6        8.23        8.79      1.95 o 
   8  -2   6        8.79       13.29      2.34 o 
  -9  -1   6        0.49        5.86      1.95 o 
  -8  -1   6        0.20        2.74      1.76 o 
  -7  -1   6       47.56       45.04      2.21 o 
  -6  -1   6        5.38        6.87      0.86 o 
  -5  -1   6      199.96      190.47      3.41 o 
  -4  -1   6      132.34      109.43      1.76 o 
  -3  -1   6      212.22      220.03      2.08 o 
  -2  -1   6     1218.74     1252.35     10.05 o 
  -1  -1   6      429.96      466.61      3.77 o 
   0  -1   6     2149.50     2416.66     19.76 o 
   1  -1   6      536.87      565.92      4.46 o 
   2  -1   6      159.72      124.91      1.37 o 
   3  -1   6      219.65      250.01      2.36 o 
   4  -1   6        5.33        1.53      0.32 o 
   5  -1   6        0.14       -0.16      0.49 o 
   6  -1   6       19.65       18.60      0.99 o 
   7  -1   6        4.03        4.10      1.76 o 
   8  -1   6        0.00       -1.37      1.95 o 
   9  -1   6        6.05        4.49      2.34 o 
  -9   0   6        0.06        1.56      1.56 o 
  -8   0   6        0.27        1.66      1.08 o 
  -7   0   6       10.70       10.71      1.66 o 
  -6   0   6      225.44      231.29      4.02 o 
  -5   0   6      262.03      269.90      4.46 o 
  -4   0   6      150.56      148.67      2.20 o 
  -3   0   6      320.40      321.12      2.89 o 
  -2   0   6     1165.14     1200.58      9.61 o 
  -1   0   6     2447.13     2754.46     21.89 o 
   0   0   6     1189.36     1238.87     10.25 o 
   1   0   6       32.27       45.83      0.51 o 
   2   0   6     1343.02     1463.69     11.24 o 
   3   0   6      524.86      579.33      5.12 o 
   4   0   6       55.08       57.87      0.75 o 
   5   0   6      105.04      105.51      2.04 o 
   6   0   6       14.22       11.49      0.85 o 
   7   0   6        0.04       -0.04      0.98 o 
   8   0   6       16.72       16.02      2.54 o 
   9   0   6        5.82        9.38      2.34 o 
  -9   1   6        2.52        2.74      1.95 o 
  -8   1   6        4.22        4.89      1.08 o 
  -7   1   6       72.09       72.86      2.39 o 
  -6   1   6        8.68        3.93      0.75 o 
  -5   1   6        4.19        3.01      0.53 o 
  -4   1   6       29.36       28.47      0.89 o 
  -3   1   6      118.28      105.82      1.05 o 
  -2   1   6     1186.31     1323.66     11.06 o 
  -1   1   6      598.71      702.21      6.23 o 
   0   1   6      727.87      875.62      7.18 o 
   1   1   6     3376.11     3823.98     32.92 o 
   2   1   6     1051.47     1128.04     12.33 o 
   3   1   6      241.23      234.22      2.56 o 
   4   1   6      243.06      232.08      2.34 o 
   5   1   6      105.78      110.44      1.86 o 
   6   1   6        4.29        6.63      0.73 o 
   7   1   6       12.91       14.17      1.36 o 
   8   1   6        0.81        0.09      1.12 o 
   9   1   6        9.56       16.22      2.54 o 
  -9   2   6        0.36       -1.95      1.95 o 
  -8   2   6        8.48        3.91      1.76 o 
  -7   2   6       24.77       21.88      1.95 o 
  -6   2   6       12.54       12.43      1.11 o 
  -5   2   6      133.95      126.85      2.29 o 
  -4   2   6      844.01      869.84     12.30 o 
  -3   2   6      246.63      243.24      2.08 o 
  -2   2   6      525.13      556.79      4.96 o 
  -1   2   6      808.32      879.20      7.70 o 
   0   2   6     8488.07     9558.23     75.24 o 
   1   2   6     1098.47     1181.23     12.80 o 
   2   2   6      719.60      781.80      8.62 o 
   3   2   6       15.53       22.53      0.64 o 
   4   2   6       29.23       35.23      0.87 o 
   5   2   6      190.89      186.14      2.43 o 
   6   2   6        0.11       -0.04      0.61 o 
   7   2   6        4.98        3.77      1.12 o 
   8   2   6       16.28       14.84      1.50 o 
   9   2   6        1.59        0.23      1.26 o 
  -9   3   6        0.23        2.54      2.15 o 
  -8   3   6        0.22        0.59      1.76 o 
  -7   3   6        3.92        2.93      1.56 o 
  -6   3   6      113.89      112.49      2.83 o 
  -5   3   6      175.22      155.18      2.69 o 
  -4   3   6      147.23      130.28      2.20 o 
  -3   3   6       14.67        8.28      0.33 o 
  -2   3   6      646.44      709.38      5.49 o 
  -1   3   6      856.34      953.11      7.89 o 
   0   3   6     1066.84     1241.41     10.69 o 
   1   3   6        9.25        3.90      0.31 o 
   2   3   6      349.49      342.71      3.60 o 
   3   3   6       65.42       63.79      1.00 o 
   4   3   6        4.16        7.14      0.59 o 
   5   3   6        8.77        7.29      0.54 o 
   6   3   6      195.34      185.90      2.77 o 
   7   3   6        2.49        2.69      1.17 o 
   8   3   6        2.30        4.34      1.22 o 
   9   3   6        2.57        3.02      1.36 o 
  -8   4   6        3.54       -1.76      1.76 o 
  -7   4   6       17.78       16.41      1.76 o 
  -6   4   6        0.03       -0.39      0.83 o 
  -5   4   6       64.06       57.39      1.49 o 
  -4   4   6       61.07       47.38      1.11 o 
  -3   4   6      519.42      585.08      5.13 o 
  -2   4   6      105.29      108.74      0.97 o 
  -1   4   6       28.88       54.09      0.52 o 
   0   4   6     1059.77     1017.86      7.68 o 
   1   4   6      544.51      599.50      8.33 o 
   2   4   6       21.04       23.15      0.52 o 
   3   4   6       52.26       45.67      0.85 o 
   4   4   6        1.01        3.69      0.45 o 
   5   4   6       10.65        9.47      0.73 o 
   6   4   6      271.11      276.41      3.75 o 
   7   4   6        2.50        2.93      1.37 o 
   8   4   6        3.40        2.15      1.56 o 
   9   4   6        4.99        3.71      1.76 o 
  -8   5   6        1.79        0.39      1.76 o 
  -7   5   6        8.02        9.18      1.56 o 
  -6   5   6       10.35        6.10      1.17 o 
  -5   5   6        5.79        3.90      0.64 o 
  -4   5   6        0.56        0.16      0.51 o 
  -3   5   6       36.26       21.85      0.60 o 
  -2   5   6      604.63      547.33      4.51 o 
  -1   5   6      329.03      333.22      3.28 o 
   0   5   6       70.86       83.48      0.83 o 
   1   5   6      214.39      189.14      2.44 o 
   2   5   6      349.17      390.48      6.38 o 
   3   5   6       32.65       38.26      0.87 o 
   4   5   6       37.86       45.15      1.05 o 
   5   5   6        0.14       -0.08      0.49 o 
   6   5   6        7.62        7.79      0.67 o 
   7   5   6       45.41       42.35      2.07 o 
   8   5   6        3.31        5.67      1.56 o 
   9   5   6        0.01        1.37      1.76 o 
  -8   6   6        0.36        1.95      1.76 o 
  -7   6   6        8.37        7.42      1.56 o 
  -6   6   6        0.10       -0.17      0.89 o 
  -5   6   6        3.83        4.06      0.61 o 
  -4   6   6      264.85      239.30      2.99 o 
  -3   6   6      178.43      168.30      1.83 o 
  -2   6   6      216.25      253.59      2.61 o 
  -1   6   6      458.59      459.87      4.46 o 
   0   6   6      183.02      140.37      1.81 o 
   1   6   6      178.94      172.10      1.69 o 
   2   6   6       61.71       54.02      2.71 o 
   3   6   6       13.64       22.08      1.12 o 
   4   6   6        9.51        9.67      0.60 o 
   5   6   6        1.59        1.95      0.54 o 
   6   6   6       11.51        9.52      0.82 o 
   7   6   6       24.13       25.79      2.34 o 
   8   6   6        5.19        3.71      1.56 o 
   9   6   6        1.12        0.39      1.56 o 
  -8   7   6        0.39        1.56      1.76 o 
  -7   7   6        5.25        3.91      1.56 o 
  -6   7   6        4.89        5.68      1.07 o 
  -5   7   6       14.70       10.35      0.60 o 
  -4   7   6       14.46       21.83      0.90 o 
  -3   7   6        1.15        2.85      0.38 o 
  -2   7   6       52.69       44.60      1.27 o 
  -1   7   6       84.55       69.21      1.06 o 
   0   7   6      158.82      160.78      1.92 o 
   1   7   6       28.11       34.12      0.67 o 
   2   7   6       12.94       14.28      0.86 o 
   3   7   6       52.59       59.39      1.26 o 
   4   7   6        2.73        3.29      0.63 o 
   5   7   6        0.56       -0.33      0.53 o 
   6   7   6        1.83        0.56      0.77 o 
   7   7   6        3.38        1.33      0.87 o 
   8   7   6        0.66       -0.39      1.37 o 
   9   7   6        8.34        8.99      1.95 o 
  -7   8   6        0.29        0.98      1.56 o 
  -6   8   6        7.43        5.47      1.37 o 
  -5   8   6       23.24       21.57      1.45 o 
  -4   8   6        0.08       -0.48      0.48 o 
  -3   8   6       91.21       86.03      1.63 o 
  -2   8   6      113.23      131.61      1.90 o 
  -1   8   6      249.37      258.41      2.73 o 
   0   8   6       39.44       34.72      0.77 o 
   1   8   6       95.02       85.60      1.08 o 
   2   8   6      238.02      236.94      3.45 o 
   3   8   6       72.12       76.65      1.88 o 
   4   8   6        8.57        9.12      0.86 o 
   5   8   6       16.79       14.77      0.83 o 
   6   8   6        1.74        0.76      0.79 o 
   7   8   6        4.39        2.06      0.87 o 
   8   8   6        1.87       -0.20      1.37 o 
  -7   9   6        0.42       -0.04      2.34 o 
  -6   9   6        3.45        6.67      1.86 o 
  -5   9   6       55.80       65.97      2.74 o 
  -4   9   6        1.94        2.84      0.55 o 
  -3   9   6        0.46       -0.11      0.57 o 
  -2   9   6        1.23        0.24      0.49 o 
  -1   9   6       67.88       75.79      1.34 o 
   0   9   6       39.71       30.13      0.89 o 
   1   9   6      146.63      136.91      1.93 o 
   2   9   6       45.87       46.71      1.21 o 
   3   9   6        0.11        0.11      0.66 o 
   4   9   6       17.91       16.18      1.31 o 
   5   9   6        7.32        4.88      0.94 o 
   6   9   6        0.02       -0.69      0.69 o 
   7   9   6        2.49        0.88      1.01 o 
   8   9   6        1.48       -1.37      1.37 o 
  -6  10   6        0.82        2.57      1.66 o 
  -5  10   6        1.23        1.89      1.07 o 
  -4  10   6       72.99       73.63      2.34 o 
  -3  10   6        1.05        1.15      0.52 o 
  -2  10   6        3.15        3.60      0.59 o 
  -1  10   6       47.89       58.72      1.38 o 
   0  10   6       14.18       13.09      0.82 o 
   1  10   6       10.50        8.22      0.79 o 
   2  10   6       11.57        8.99      0.69 o 
   3  10   6      195.06      185.67      4.01 o 
   4  10   6       29.29       27.74      1.69 o 
   5  10   6       13.59       11.68      1.22 o 
   6  10   6        0.10       -1.95      1.95 o 
   7  10   6        4.70        8.60      2.15 o 
   8  10   6        0.01       -1.37      1.37 o 
  -6  11   6        0.10        0.12      1.30 o 
  -5  11   6        0.51        0.49      0.93 o 
  -4  11   6       35.71       41.48      2.10 o 
  -3  11   6        4.22        6.64      1.76 o 
  -2  11   6        4.72        5.90      0.89 o 
  -1  11   6        3.47        4.62      0.77 o 
   0  11   6       26.63       28.07      1.55 o 
   1  11   6      149.51      131.45      2.66 o 
   2  11   6        0.10        0.12      0.65 o 
   3  11   6       14.33       18.95      1.24 o 
   4  11   6        4.43        1.65      1.27 o 
   5  11   6        1.82        2.34      1.76 o 
   6  11   6       11.23        6.25      2.15 o 
   7  11   6        1.13        0.98      2.15 o 
  -5  12   6        6.34        5.57      1.66 o 
  -4  12   6        0.61       -0.45      1.15 o 
  -3  12   6        6.01        4.24      1.01 o 
  -2  12   6        0.36       -0.59      1.56 o 
  -1  12   6       10.04        9.55      1.17 o 
   0  12   6       28.19       32.29      1.95 o 
   1  12   6        9.52        6.21      0.61 o 
   2  12   6       58.48       59.07      1.97 o 
   3  12   6        5.13        4.49      1.56 o 
   4  12   6        1.82        1.37      1.76 o 
   5  12   6        7.23        7.03      2.15 o 
   6  12   6        5.03        5.86      2.34 o 
  -4  13   6        0.51        0.06      1.47 o 
  -3  13   6        9.21       10.94      2.34 o 
  -2  13   6       35.87       44.71      5.96 o 
  -1  13   6       17.50       27.55      2.34 o 
   0  13   6        0.11        3.52      1.37 o 
   1  13   6        1.21        3.91      1.56 o 
   2  13   6       12.85       13.87      1.76 o 
   3  13   6        2.62        2.54      1.76 o 
   4  13   6        0.00        3.32      1.95 o 
   5  13   6        3.88        5.86      2.15 o 
   6  13   6        0.00        5.47      2.34 o 
  -2  14   6        1.24        4.49      1.56 o 
  -1  14   6        0.63        3.13      1.37 o 
   0  14   6        6.28       12.31      1.76 o 
   1  14   6       39.14       49.24      3.32 o 
   2  14   6        5.73       10.75      1.95 o 
   3  14   6        5.34       10.36      1.95 o 
   4  14   6        3.46        3.71      2.15 o 
   0  15   6        4.55       10.75      1.76 o 
   2  15   6        5.76       12.11      2.15 o 
  -4 -10   7        0.92       -1.95      1.95 o 
  -3 -10   7        0.77       -1.95      1.95 o 
  -2 -10   7        8.65       17.00      2.34 o 
  -1 -10   7        2.03        5.28      2.15 o 
   0 -10   7        2.44        1.76      1.95 o 
   1 -10   7        4.18       -1.17      1.76 o 
   2 -10   7        0.50       -1.76      1.76 o 
  -5  -9   7        0.34       -1.56      1.95 o 
  -4  -9   7        4.91        3.32      1.95 o 
  -3  -9   7        0.35       -1.37      1.76 o 
  -2  -9   7        0.14       -0.98      1.56 o 
  -1  -9   7       15.56       13.31      2.05 o 
   0  -9   7        3.97        0.39      1.95 o 
   1  -9   7       29.97       23.77      1.72 o 
   2  -9   7        0.81        0.36      2.44 o 
   3  -9   7        1.71       -0.32      1.31 o 
   4  -9   7       20.95       22.47      2.15 o 
  -6  -8   7       27.39       28.72      2.93 o 
  -5  -8   7        7.61        7.62      2.15 o 
  -4  -8   7       29.54       25.40      2.34 o 
  -3  -8   7        4.37        2.93      1.76 o 
  -2  -8   7        0.01       -0.39      1.56 o 
  -1  -8   7       15.81       17.58      1.95 o 
   0  -8   7        7.04        5.69      1.31 o 
   1  -8   7       13.57       10.48      1.38 o 
   2  -8   7       72.47       72.97      2.90 o 
   3  -8   7        9.63        9.44      1.38 o 
   4  -8   7        1.11        0.78      1.76 o 
   5  -8   7        0.00       -1.76      1.76 o 
  -7  -7   7        9.46       15.81      5.86 o 
  -6  -7   7       21.36       25.24      8.01 o 
  -5  -7   7       19.89       16.41      2.34 o 
  -4  -7   7        0.07       -0.59      1.56 o 
  -3  -7   7       76.65       72.68      3.91 o 
  -2  -7   7        9.93        7.26      1.17 o 
  -1  -7   7      106.07       89.72      2.75 o 
   0  -7   7       96.43       85.02      1.64 o 
   1  -7   7        2.08       -0.37      0.62 o 
   2  -7   7       15.57       15.82      1.44 o 
   3  -7   7       14.05       13.56      1.09 o 
   4  -7   7       16.10       15.17      1.52 o 
   5  -7   7        7.62        7.82      1.95 o 
   6  -7   7        1.56        0.20      1.95 o 
  -7  -6   7       30.00       29.74      9.96 o 
  -6  -6   7        4.65        5.74      1.95 o 
  -5  -6   7       17.60       19.44      1.66 o 
  -4  -6   7       40.56       40.55      4.88 o 
  -3  -6   7      102.37       90.90      2.89 o 
  -2  -6   7       11.70        9.94      0.89 o 
  -1  -6   7        9.84       11.16      1.17 o 
   0  -6   7        7.86        3.77      0.63 o 
   1  -6   7        5.64        2.73      0.61 o 
   2  -6   7       18.76       16.22      0.83 o 
   3  -6   7        0.64        0.21      0.62 o 
   4  -6   7       57.18       51.29      1.86 o 
   5  -6   7        2.14        1.56      1.76 o 
   6  -6   7        0.14       -1.95      1.95 o 
  -8  -5   7        6.44       10.36      2.74 o 
  -7  -5   7       64.59       82.26      5.28 o 
  -6  -5   7       20.94       20.68      1.72 o 
  -5  -5   7       39.40       37.51      2.34 o 
  -4  -5   7       18.36       16.12      1.63 o 
  -3  -5   7        9.54       10.21      0.92 o 
  -2  -5   7       31.06       29.85      1.42 o 
  -1  -5   7       44.50       40.38      1.68 o 
   0  -5   7       73.05       73.85      1.34 o 
   1  -5   7       45.21       39.02      1.44 o 
   2  -5   7      104.53       98.92      1.80 o 
   3  -5   7      222.30      219.40      3.27 o 
   4  -5   7       55.24       53.37      1.44 o 
   5  -5   7        4.03        2.54      1.76 o 
   6  -5   7        8.56       12.70      2.15 o 
   7  -5   7        0.91       -0.98      2.15 o 
  -8  -4   7       19.31       25.60      2.93 o 
  -7  -4   7       29.48       41.23      4.30 o 
  -6  -4   7        0.00        1.76      1.76 o 
  -5  -4   7      189.34      181.74      3.55 o 
  -4  -4   7      251.34      239.09      4.67 o 
  -3  -4   7      403.17      369.59      5.55 o 
  -2  -4   7       28.48       26.25      0.82 o 
  -1  -4   7      213.01      224.46      2.66 o 
   0  -4   7        1.50        0.32      0.41 o 
   1  -4   7       31.43       30.43      0.84 o 
   2  -4   7       47.73       45.20      1.06 o 
   3  -4   7        0.75        0.65      0.81 o 
   4  -4   7        0.16       -0.05      0.56 o 
   5  -4   7        9.28        7.42      1.95 o 
   6  -4   7        3.72        7.03      1.95 o 
   7  -4   7        1.25        3.32      2.15 o 
  -8  -3   7        0.00        1.95      2.15 o 
  -7  -3   7       69.57       96.13      5.08 o 
  -6  -3   7      204.69      208.28      7.23 o 
  -5  -3   7      237.86      224.89      4.87 o 
  -4  -3   7       29.97       29.47      1.26 o 
  -3  -3   7        0.02        0.11      0.49 o 
  -2  -3   7        1.24       -0.37      0.37 o 
  -1  -3   7        9.01       10.14      0.44 o 
   0  -3   7       52.83       65.29      0.84 o 
   1  -3   7        1.52        2.39      0.31 o 
   2  -3   7       43.08       39.22      0.95 o 
   3  -3   7      371.51      373.41      4.32 o 
   4  -3   7       72.05       72.67      1.45 o 
   5  -3   7       30.29       31.07      2.15 o 
   6  -3   7       16.62       15.04      2.15 o 
   7  -3   7        5.86        5.08      2.15 o 
   8  -3   7        4.32        6.06      2.34 o 
  -8  -2   7       31.33       39.08      3.91 o 
  -7  -2   7      124.12      143.81      5.67 o 
  -6  -2   7       54.75       53.56      4.69 o 
  -5  -2   7       49.46       46.06      1.57 o 
  -4  -2   7      781.63      782.61     11.97 o 
  -3  -2   7      370.91      328.33      4.27 o 
  -2  -2   7      128.61      103.81      1.30 o 
  -1  -2   7      191.14      197.09      1.85 o 
   0  -2   7      290.25      282.96      2.34 o 
   1  -2   7       55.13       56.44      0.78 o 
   2  -2   7       34.75       37.38      0.72 o 
   3  -2   7        0.74        0.31      0.37 o 
   4  -2   7       74.94       66.65      1.91 o 
   5  -2   7      169.35      167.40      2.86 o 
   6  -2   7        0.26       -0.59      1.76 o 
   7  -2   7        0.16       -1.76      1.76 o 
   8  -2   7        0.08       -0.39      2.15 o 
  -9  -1   7        0.86        3.71      1.95 o 
  -8  -1   7        7.34       11.92      1.95 o 
  -7  -1   7        3.54        3.81      1.11 o 
  -6  -1   7      109.40      114.68      2.48 o 
  -5  -1   7      163.85      155.69      2.93 o 
  -4  -1   7       34.75       28.46      1.81 o 
  -3  -1   7      154.96      158.58      2.28 o 
  -2  -1   7        2.73        1.41      0.27 o 
  -1  -1   7      229.22      264.26      2.48 o 
   0  -1   7        2.78        2.29      0.26 o 
   1  -1   7       31.73       32.67      0.50 o 
   2  -1   7       60.99       67.01      0.86 o 
   3  -1   7     1113.57     1105.97      9.65 o 
   4  -1   7      736.00      725.91     10.12 o 
   5  -1   7        4.62        3.27      0.69 o 
   6  -1   7        0.03       -0.43      0.73 o 
   7  -1   7       36.07       29.31      3.32 o 
   8  -1   7       15.71       13.48      2.34 o 
  -9   0   7        0.81        3.13      1.56 o 
  -8   0   7        0.05        0.39      3.32 o 
  -7   0   7      103.31      112.59      3.18 o 
  -6   0   7      181.52      181.62      3.30 o 
  -5   0   7       23.41       22.19      1.12 o 
  -4   0   7       48.39       47.63      1.39 o 
  -3   0   7      187.84      174.92      2.64 o 
  -2   0   7       13.99       15.80      0.46 o 
  -1   0   7        0.10        0.15      0.21 o 
   0   0   7      103.29       82.48      0.92 o 
   1   0   7      300.59      345.37      2.90 o 
   2   0   7      354.03      366.35      3.15 o 
   3   0   7      124.82      126.19      1.41 o 
   4   0   7       55.10       54.41      1.69 o 
   5   0   7      446.69      454.98      6.59 o 
   6   0   7      202.54      180.02      3.06 o 
   7   0   7       11.29       13.02      1.36 o 
   8   0   7        0.28        0.00      1.95 o 
   9   0   7        0.14        2.54      2.34 o 
  -9   1   7        1.69        2.34      2.15 o 
  -8   1   7        9.22        8.75      1.17 o 
  -7   1   7       49.24       47.61      2.02 o 
  -6   1   7        4.12        6.21      0.93 o 
  -5   1   7       24.09       24.71      1.18 o 
  -4   1   7        0.39       -0.14      0.52 o 
  -3   1   7      680.26      723.60      6.85 o 
  -2   1   7      230.01      265.82      2.27 o 
  -1   1   7       69.62       97.04      0.97 o 
   0   1   7     1028.03     1139.64      9.44 o 
   1   1   7        0.04        0.23      0.19 o 
   2   1   7        9.47       13.96      0.54 o 
   3   1   7     1402.02     1482.78     16.24 o 
   4   1   7     1657.66     1649.94     18.08 o 
   5   1   7      569.38      566.91      7.20 o 
   6   1   7        0.07       -0.32      0.59 o 
   7   1   7        0.06       -0.34      1.08 o 
   8   1   7       24.31       24.57      1.93 o 
   9   1   7       14.08       13.29      2.54 o 
  -9   2   7        2.66        3.13      2.15 o 
  -8   2   7        7.84        7.23      1.95 o 
  -7   2   7        1.71        0.59      1.56 o 
  -6   2   7      220.82      256.74      5.24 o 
  -5   2   7        0.12       -0.08      0.98 o 
  -4   2   7       42.69       36.93      1.52 o 
  -3   2   7        1.14        0.28      0.29 o 
  -2   2   7       61.19       79.87      0.96 o 
  -1   2   7      102.55      106.99      1.22 o 
   0   2   7        7.04        8.83      0.45 o 
   1   2   7       97.19       97.17      1.17 o 
   2   2   7      571.40      689.22      7.13 o 
   3   2   7      332.97      319.29      3.72 o 
   4   2   7      222.16      238.59      2.93 o 
   5   2   7      157.42      160.73      2.23 o 
   6   2   7      131.59      129.92      2.40 o 
   7   2   7       37.55       32.84      3.03 o 
   8   2   7       27.54       29.47      2.25 o 
   9   2   7       10.49       12.82      1.64 o 
  -8   3   7        5.43        4.10      1.76 o 
  -7   3   7        0.80        0.59      1.56 o 
  -6   3   7       78.97       69.65      4.20 o 
  -5   3   7       81.85       93.46      2.54 o 
  -4   3   7      101.84       93.14      3.35 o 
  -3   3   7       14.68       18.43      0.77 o 
  -2   3   7      860.35      951.10      8.84 o 
  -1   3   7     1174.07     1272.66     11.61 o 
   0   3   7     1342.17     1524.66     13.68 o 
   1   3   7      261.33      266.25      2.83 o 
   2   3   7      332.93      370.01      4.61 o 
   3   3   7       83.22       77.81      1.18 o 
   4   3   7      640.54      634.26      7.15 o 
   5   3   7      374.30      401.62      5.15 o 
   6   3   7      170.17      162.98      2.78 o 
   7   3   7        0.51       -0.20      1.37 o 
   8   3   7        9.88       10.16      1.76 o 
   9   3   7       12.78       13.08      1.69 o 
  -8   4   7        2.39        1.37      1.76 o 
  -7   4   7       21.94       19.34      1.95 o 
  -6   4   7       58.19       59.68      3.61 o 
  -5   4   7       76.38       81.13      3.61 o 
  -4   4   7        2.40        4.84      0.82 o 
  -3   4   7       12.58       10.30      0.45 o 
  -2   4   7       15.04       15.40      0.37 o 
  -1   4   7       15.38       21.11      0.76 o 
   0   4   7      314.60      283.48      2.34 o 
   1   4   7       11.48       19.86      0.68 o 
   2   4   7      123.05      143.20      1.76 o 
   3   4   7       53.20       64.65      1.14 o 
   4   4   7      186.51      197.40      2.70 o 
   5   4   7       33.23       33.08      1.07 o 
   6   4   7       89.05      101.09      1.82 o 
   7   4   7        1.21        1.37      1.37 o 
   8   4   7       21.59       26.18      2.74 o 
   9   4   7       10.02       10.94      1.95 o 
  -8   5   7       17.49       15.63      2.15 o 
  -7   5   7        0.13        0.78      1.56 o 
  -6   5   7        0.01       -1.43      1.76 o 
  -5   5   7        4.05        5.79      0.77 o 
  -4   5   7      425.84      415.85      5.46 o 
  -3   5   7      377.58      369.57      4.83 o 
  -2   5   7        1.26        0.78      0.22 o 
  -1   5   7       59.17       41.92      0.48 o 
   0   5   7        1.84        1.67      0.21 o 
   1   5   7       92.62      100.56      1.67 o 
   2   5   7      479.11      515.34      8.37 o 
   3   5   7      287.51      309.01      3.90 o 
   4   5   7        0.13       -0.15      0.44 o 
   5   5   7        5.79        2.55      0.55 o 
   6   5   7      345.65      364.71      4.79 o 
   7   5   7       10.59        9.38      1.56 o 
   8   5   7        0.43        1.56      1.56 o 
   9   5   7        2.54        1.37      1.76 o 
  -8   6   7        1.02        0.29      1.24 o 
  -7   6   7        8.28        7.82      1.24 o 
  -6   6   7       21.76       20.83      1.86 o 
  -5   6   7      159.56      161.32      2.99 o 
  -4   6   7       13.82        9.20      0.63 o 
  -3   6   7      174.42      182.86      2.35 o 
  -2   6   7       31.02       32.86      0.70 o 
  -1   6   7       57.26       60.51      0.84 o 
   0   6   7      302.76      330.79      3.08 o 
   1   6   7        2.48        5.79      0.39 o 
   2   6   7       61.05       61.00      1.46 o 
   3   6   7        0.74        0.19      0.47 o 
   4   6   7      225.18      248.62      3.31 o 
   5   6   7       33.57       37.76      1.15 o 
   6   6   7      112.06      122.26      2.26 o 
   7   6   7        0.35       -0.59      1.17 o 
   8   6   7       29.85       29.11      2.74 o 
   9   6   7        3.67        3.91      1.76 o 
  -7   7   7        3.86        1.95      2.54 o 
  -6   7   7        0.67        0.18      1.07 o 
  -5   7   7        2.79        2.76      0.65 o 
  -4   7   7       33.29       38.88      1.00 o 
  -3   7   7      213.09      197.07      2.50 o 
  -2   7   7        5.74        6.94      0.50 o 
  -1   7   7        1.30        0.21      0.34 o 
   0   7   7      115.26      101.91      1.51 o 
   1   7   7       33.30       30.62      0.65 o 
   2   7   7       33.88       31.53      1.14 o 
   3   7   7      211.48      214.33      3.87 o 
   4   7   7       27.33       25.58      1.19 o 
   5   7   7       12.64        9.60      0.63 o 
   6   7   7       54.53       51.66      1.75 o 
   7   7   7       62.37       56.42      1.89 o 
   8   7   7        5.97        7.62      1.76 o 
  -7   8   7        5.48        7.23      1.76 o 
  -6   8   7        0.28        1.37      1.37 o 
  -5   8   7        2.56        1.46      0.89 o 
  -4   8   7       39.97       41.82      1.04 o 
  -3   8   7       95.78       99.56      1.78 o 
  -2   8   7        1.41        3.93      0.56 o 
  -1   8   7       16.02       18.16      0.72 o 
   0   8   7        7.32        5.84      0.46 o 
   1   8   7        0.07        0.61      0.51 o 
   2   8   7        0.01       -0.25      0.57 o 
   3   8   7       48.44       50.78      1.53 o 
   4   8   7      162.09      169.41      3.32 o 
   5   8   7       83.65       88.01      2.14 o 
   6   8   7       47.74       47.63      1.60 o 
   7   8   7        0.88       -0.60      0.81 o 
   8   8   7       13.54       13.68      1.76 o 
  -7   9   7        2.18        2.34      1.76 o 
  -6   9   7        1.76        2.74      1.56 o 
  -5   9   7       87.23      102.77      3.71 o 
  -4   9   7       56.21       51.95      1.34 o 
  -3   9   7       61.04       53.36      1.33 o 
  -2   9   7        4.35        3.76      0.52 o 
  -1   9   7        7.93        9.88      0.74 o 
   0   9   7        1.77        2.02      0.48 o 
   1   9   7       58.33       46.39      1.15 o 
   2   9   7       16.74       19.78      1.16 o 
   3   9   7       40.61       41.00      1.51 o 
   4   9   7       56.42       50.06      1.92 o 
   5   9   7       25.09       18.41      1.31 o 
   6   9   7       70.33       75.32      2.75 o 
   7   9   7       17.03       13.66      2.15 o 
   8   9   7        3.50        2.74      1.56 o 
  -6  10   7        1.20        3.28      1.26 o 
  -5  10   7        0.17        1.12      1.08 o 
  -4  10   7       28.98       25.30      1.23 o 
  -3  10   7       38.36       38.60      1.28 o 
  -2  10   7        1.48        2.04      0.59 o 
  -1  10   7       34.75       25.69      0.93 o 
   0  10   7       20.57       16.00      1.38 o 
   1  10   7        0.70        3.57      0.59 o 
   2  10   7       71.14       72.40      2.00 o 
   3  10   7        0.01       -0.03      0.79 o 
   4  10   7       25.41       24.53      1.69 o 
   5  10   7       71.67       73.91      2.53 o 
   6  10   7        6.75        6.64      2.15 o 
   7  10   7       27.85       26.77      2.74 o 
  -5  11   7       35.85       50.08      2.42 o 
  -4  11   7       25.28       37.16      2.83 o 
  -3  11   7       14.93       11.92      1.95 o 
  -2  11   7       23.43       17.83      0.87 o 
  -1  11   7       27.97       25.38      1.06 o 
   0  11   7        7.47        3.52      1.37 o 
   1  11   7        1.45       -0.59      1.17 o 
   2  11   7       97.73       80.50      2.14 o 
   3  11   7       36.66       43.51      1.78 o 
   4  11   7       29.39       26.77      2.93 o 
   5  11   7       28.94       20.52      2.34 o 
   6  11   7        1.02       -1.37      1.95 o 
   7  11   7        6.18        8.40      2.34 o 
  -5  12   7        3.12        3.99      1.30 o 
  -4  12   7        0.65        0.98      1.15 o 
  -3  12   7        8.16        7.82      1.95 o 
  -2  12   7        0.12        0.78      1.56 o 
  -1  12   7        0.10       -0.85      1.03 o 
   0  12   7        0.18       -0.98      1.37 o 
   1  12   7        1.11        3.13      1.37 o 
   2  12   7       23.29       24.90      1.48 o 
   3  12   7        5.34        1.76      1.56 o 
   4  12   7        1.01        0.00      1.76 o 
   5  12   7        4.83        7.62      2.15 o 
   6  12   7        3.68        3.91      2.15 o 
  -4  13   7        7.26        6.39      1.33 o 
  -3  13   7        9.72        9.38      2.34 o 
  -2  13   7       16.05       15.63      2.15 o 
   0  13   7        1.45        3.32      1.17 o 
   1  13   7        1.26        5.86      1.37 o 
   2  13   7        7.90        7.23      1.76 o 
   3  13   7       11.94        6.84      1.76 o 
   4  13   7        1.06        2.15      1.95 o 
   5  13   7        2.36        1.76      2.15 o 
   0  14   7        4.44        6.45      1.56 o 
   1  14   7        6.90       11.92      1.76 o 
   2  14   7       10.29       13.68      1.95 o 
   3  14   7        6.88        8.99      1.95 o 
   4  14   7       12.26       17.98      2.54 o 
   0  15   7        1.87        7.42      1.76 o 
   1  15   7        2.63        9.38      1.95 o 
   2  15   7       10.60       18.56      2.15 o 
  -2 -10   8        9.23       12.02      4.79 o 
  -1 -10   8       22.01       24.81      2.74 o 
   0 -10   8       16.67       18.37      2.54 o 
   1 -10   8        0.04       -2.15      2.15 o 
  -4  -9   8        0.13       -1.95      1.95 o 
  -3  -9   8        6.51        6.06      2.15 o 
  -2  -9   8       34.66       34.78      3.52 o 
  -1  -9   8       19.78       25.33      3.32 o 
   0  -9   8        0.27       -1.37      1.95 o 
   1  -9   8        9.36        4.49      2.15 o 
   2  -9   8        9.35       12.50      2.34 o 
   3  -9   8        9.17       10.36      2.15 o 
  -5  -8   8        0.13       -1.95      1.95 o 
  -4  -8   8        3.55        3.13      1.95 o 
  -3  -8   8        1.63        2.15      1.76 o 
  -2  -8   8        6.47        4.69      1.95 o 
  -1  -8   8        1.16       -0.59      1.76 o 
   0  -8   8        4.47        3.71      1.95 o 
   1  -8   8       29.23       33.02      3.71 o 
   2  -8   8       31.53       31.46      3.91 o 
   3  -8   8        6.35        3.71      1.95 o 
   4  -8   8        0.61       -1.95      1.95 o 
  -6  -7   8       11.99       15.25      4.01 o 
  -5  -7   8       19.59       23.08      1.95 o 
  -4  -7   8       86.90       81.28      4.30 o 
  -3  -7   8       14.28       16.02      2.15 o 
  -2  -7   8       21.66       19.93      2.34 o 
  -1  -7   8       46.94       49.63      3.32 o 
   0  -7   8       89.20       88.19      2.35 o 
   1  -7   8        1.14        0.37      1.37 o 
   2  -7   8        5.68        5.08      1.95 o 
   3  -7   8       12.36       16.02      2.34 o 
   4  -7   8       17.18       18.37      2.34 o 
   5  -7   8       15.92       19.15      2.54 o 
  -7  -6   8        2.86       10.16      2.54 o 
  -6  -6   8        0.11        0.95      2.64 o 
  -5  -6   8        0.06        0.08      2.15 o 
  -4  -6   8       41.17       39.86      3.91 o 
  -3  -6   8       26.67       24.40      1.78 o 
  -2  -6   8       86.59       83.64      2.20 o 
  -1  -6   8       22.86       17.87      1.31 o 
   0  -6   8       55.96       55.60      2.20 o 
   1  -6   8       14.58       14.77      1.47 o 
   2  -6   8       43.63       41.46      2.11 o 
   3  -6   8       54.71       59.18      2.62 o 
   4  -6   8        0.79       -0.20      1.76 o 
   5  -6   8        0.33       -0.20      1.95 o 
   6  -6   8        0.90       -0.78      2.15 o 
  -7  -5   8        0.56        1.95      2.15 o 
  -6  -5   8        0.99        1.95      1.95 o 
  -5  -5   8        6.48        6.03      1.31 o 
  -4  -5   8      107.48      103.57      3.18 o 
  -3  -5   8      444.27      437.84      6.61 o 
  -2  -5   8       19.75       17.80      1.44 o 
  -1  -5   8      148.99      157.52      3.61 o 
   0  -5   8      573.87      565.05      9.12 o 
   1  -5   8      404.05      400.88      6.65 o 
   2  -5   8        8.69       11.79      0.79 o 
   3  -5   8       20.65       23.60      1.30 o 
   4  -5   8      108.63      123.68      5.08 o 
   5  -5   8       30.98       33.02      3.52 o 
   6  -5   8        0.51       -1.76      1.95 o 
  -8  -4   8        0.12        4.10      2.34 o 
  -7  -4   8       24.79       34.19      3.91 o 
  -6  -4   8       20.72       30.68      3.71 o 
  -5  -4   8       12.08       12.50      1.95 o 
  -4  -4   8        5.28        4.55      0.89 o 
  -3  -4   8      162.28      159.10      2.47 o 
  -2  -4   8      559.58      529.10      6.82 o 
  -1  -4   8     1173.02     1124.66     15.64 o 
   0  -4   8       31.77       26.93      1.33 o 
   1  -4   8       10.74       12.04      0.59 o 
   2  -4   8      146.91      161.03      2.57 o 
   3  -4   8        2.47        1.48      0.68 o 
   4  -4   8       22.88       31.52      1.77 o 
   5  -4   8        0.31       -1.76      1.76 o 
   6  -4   8       12.05       10.55      2.15 o 
   7  -4   8        0.57        0.39      2.34 o 
  -8  -3   8        0.84        2.74      2.15 o 
  -7  -3   8        0.00        1.95      1.95 o 
  -6  -3   8       52.69       64.48      3.91 o 
  -5  -3   8        2.31        1.34      0.94 o 
  -4  -3   8      312.68      311.03      9.09 o 
  -3  -3   8      619.04      602.44      7.01 o 
  -2  -3   8      653.56      665.24      7.02 o 
  -1  -3   8       70.70       64.64      1.24 o 
   0  -3   8      773.59      785.09      8.94 o 
   1  -3   8      698.12      669.61      8.14 o 
   2  -3   8      274.38      301.34      3.94 o 
   3  -3   8      323.92      309.06      4.07 o 
   4  -3   8      202.39      206.91      3.71 o 
   5  -3   8       37.59       39.28      1.92 o 
   6  -3   8       16.94       17.39      2.34 o 
   7  -3   8        4.03        5.08      2.15 o 
  -8  -2   8       13.15       20.32      2.34 o 
  -7  -2   8       22.35       29.70      3.32 o 
  -6  -2   8       25.32       27.75      2.93 o 
  -5  -2   8       33.99       32.72      1.54 o 
  -4  -2   8       33.79       39.91      1.54 o 
  -3  -2   8       65.81       60.65      1.12 o 
  -2  -2   8      520.60      539.51      5.73 o 
  -1  -2   8     2493.07     2394.53     24.35 o 
   0  -2   8      792.37      743.24      6.59 o 
   1  -2   8      114.55      101.54      1.15 o 
   2  -2   8       65.94       62.85      1.02 o 
   3  -2   8       60.65       68.43      1.57 o 
   4  -2   8       26.91       31.03      1.49 o 
   5  -2   8       26.55       25.80      1.39 o 
   6  -2   8        0.00        0.00      1.76 o 
   7  -2   8        3.10       -0.20      1.95 o 
   8  -2   8        4.45        4.30      2.34 o 
  -8  -1   8       21.60       32.24      3.32 o 
  -7  -1   8        5.03        4.49      1.56 o 
  -6  -1   8       26.69       24.49      3.22 o 
  -5  -1   8       40.30       38.05      1.50 o 
  -4  -1   8        1.81        1.33      0.71 o 
  -3  -1   8      566.85      590.94      6.73 o 
  -2  -1   8      931.44      961.10      9.93 o 
  -1  -1   8      524.23      487.12      4.41 o 
   0  -1   8        3.28        1.88      0.31 o 
   1  -1   8      308.19      329.60      3.04 o 
   2  -1   8      345.71      354.77      3.30 o 
   3  -1   8      165.80      154.06      2.30 o 
   4  -1   8      183.53      197.25      3.17 o 
   5  -1   8        1.61        0.36      0.71 o 
   6  -1   8        0.75        1.38      1.86 o 
   7  -1   8        1.51        2.15      1.95 o 
   8  -1   8        4.00        6.45      2.34 o 
  -8   0   8        0.63        3.59      1.76 o 
  -7   0   8       41.87       52.86      5.08 o 
  -6   0   8        3.92        6.78      0.82 o 
  -5   0   8        7.04        5.97      0.75 o 
  -4   0   8      100.57      101.06      2.10 o 
  -3   0   8       78.05       78.79      1.39 o 
  -2   0   8        6.47        6.64      0.38 o 
  -1   0   8      107.40      129.71      1.36 o 
   0   0   8     1212.40     1168.31     10.21 o 
   1   0   8        0.04        1.57      0.29 o 
   2   0   8       26.93       28.13      0.66 o 
   3   0   8       39.39       39.86      1.03 o 
   4   0   8       76.50       71.13      1.43 o 
   5   0   8       52.70       72.05      1.69 o 
   6   0   8        6.95        6.97      0.85 o 
   7   0   8       35.40       34.27      2.25 o 
   8   0   8       27.80       23.06      2.74 o 
  -8   1   8        8.67        6.25      1.95 o 
  -7   1   8       41.53       51.13      2.16 o 
  -6   1   8       39.85       30.95      1.92 o 
  -5   1   8        0.12       -0.49      0.63 o 
  -4   1   8        1.48        0.93      0.63 o 
  -3   1   8        0.30       -0.09      0.39 o 
  -2   1   8       36.88       40.78      0.74 o 
  -1   1   8      597.49      564.50      5.02 o 
   0   1   8      102.78      130.04      1.31 o 
   1   1   8      661.81      654.29      6.66 o 
   2   1   8      147.63      168.90      1.84 o 
   3   1   8      302.83      298.03      3.55 o 
   4   1   8       48.83       43.71      1.03 o 
   5   1   8       56.34       51.95      1.44 o 
   6   1   8       67.73       57.85      1.78 o 
   7   1   8        5.06        6.69      1.22 o 
   8   1   8        2.05        1.40      1.26 o 
  -8   2   8        0.81        2.93      1.76 o 
  -7   2   8       44.04       53.15      3.52 o 
  -6   2   8      152.14      166.44      3.80 o 
  -5   2   8       56.23       43.59      1.80 o 
  -4   2   8       51.89       52.25      1.53 o 
  -3   2   8       41.06       38.04      1.19 o 
  -2   2   8       24.29       15.57      0.55 o 
  -1   2   8     1217.38     1256.50     10.95 o 
   0   2   8      131.23      157.02      1.51 o 
   1   2   8      129.70      101.00      1.41 o 
   2   2   8       23.05       37.44      0.68 o 
   3   2   8        0.08        1.19      0.37 o 
   4   2   8        1.12        4.17      0.50 o 
   5   2   8       26.80       34.55      1.07 o 
   6   2   8        0.57       -0.26      0.77 o 
   7   2   8        0.00       -0.18      1.17 o 
   8   2   8       18.04       15.53      1.76 o 
   9   2   8       20.01       22.86      2.74 o 
  -8   3   8       11.08        8.79      2.15 o 
  -7   3   8        0.05       -0.20      1.56 o 
  -6   3   8        4.92        2.24      1.03 o 
  -5   3   8       16.73       17.99      0.94 o 
  -4   3   8        1.06        0.08      0.60 o 
  -3   3   8       22.68       17.70      0.94 o 
  -2   3   8       32.65       38.08      0.69 o 
  -1   3   8       41.32       42.31      0.64 o 
   0   3   8     1270.02     1186.09     11.49 o 
   1   3   8      161.60      171.89      1.92 o 
   2   3   8      327.66      361.65      4.12 o 
   3   3   8      116.90      134.14      1.95 o 
   4   3   8       67.47       56.46      1.23 o 
   5   3   8      193.56      217.81      3.06 o 
   6   3   8       16.49       22.75      3.91 o 
   7   3   8        2.51        3.91      1.56 o 
   8   3   8        2.60        2.74      1.56 o 
   9   3   8        2.29        3.32      1.76 o 
  -8   4   8        0.57        0.20      1.95 o 
  -7   4   8        3.51        6.45      1.76 o 
  -6   4   8       52.02       62.13      2.83 o 
  -5   4   8       33.35       25.74      1.30 o 
  -4   4   8      214.32      191.38      3.33 o 
  -3   4   8       60.54       60.42      1.49 o 
  -2   4   8      240.40      207.38      2.20 o 
  -1   4   8        2.93        2.44      0.24 o 
   0   4   8     1288.84     1320.98     12.82 o 
   1   4   8      674.00      674.52      8.08 o 
   2   4   8      117.15       96.48      1.21 o 
   3   4   8      113.39      116.64      1.76 o 
   4   4   8        1.46        0.74      0.52 o 
   5   4   8      130.65      129.74      2.08 o 
   6   4   8       19.52       13.10      0.80 o 
   7   4   8       15.93       19.54      1.95 o 
   8   4   8        4.96        4.88      1.56 o 
   9   4   8        7.35        8.79      2.15 o 
  -8   5   8        2.62        6.06      2.15 o 
  -7   5   8        4.68        5.08      1.24 o 
  -6   5   8        0.75        0.59      0.97 o 
  -5   5   8       23.76       34.91      1.54 o 
  -4   5   8       84.49       83.22      1.89 o 
  -3   5   8        0.68       -0.14      0.54 o 
  -2   5   8      139.15      119.85      1.20 o 
  -1   5   8      253.69      249.75      2.15 o 
   0   5   8     1133.53     1135.08      9.07 o 
   1   5   8      586.98      613.81      8.60 o 
   2   5   8       68.46       66.94      1.31 o 
   3   5   8        1.56        0.99      0.43 o 
   4   5   8       46.44       42.67      1.13 o 
   5   5   8      114.38      120.42      1.96 o 
   6   5   8       66.93       60.51      1.60 o 
   7   5   8       13.42       13.29      1.76 o 
   8   5   8        3.61        2.34      1.56 o 
   9   5   8        2.12        1.17      1.76 o 
  -8   6   8        0.09        0.98      2.15 o 
  -7   6   8       37.66       39.34      4.01 o 
  -6   6   8        7.97       10.85      2.15 o 
  -5   6   8       12.36       13.32      0.89 o 
  -4   6   8       34.38       21.21      1.05 o 
  -3   6   8        7.14        6.10      0.66 o 
  -2   6   8      238.01      209.06      1.94 o 
  -1   6   8      479.08      484.41      4.23 o 
   0   6   8        0.37        0.56      0.23 o 
   1   6   8       24.74       25.15      1.27 o 
   2   6   8      835.79      875.80     14.02 o 
   3   6   8      165.93      164.53      2.62 o 
   4   6   8        0.39        0.13      0.48 o 
   5   6   8        2.60        1.37      0.53 o 
   6   6   8       12.18       14.39      0.96 o 
   7   6   8        0.05       -0.59      1.17 o 
   8   6   8        0.23       -1.37      1.37 o 
  -7   7   8        0.00        0.00      1.17 o 
  -6   7   8       12.67       14.83      1.22 o 
  -5   7   8       52.18       65.33      1.64 o 
  -4   7   8       24.54       34.96      1.15 o 
  -3   7   8        0.18       -0.15      0.51 o 
  -2   7   8       26.36       25.18      0.86 o 
  -1   7   8       22.07       11.31      0.45 o 
   0   7   8      606.35      616.49      6.55 o 
   1   7   8      548.51      552.64      7.76 o 
   2   7   8       22.20       25.77      1.14 o 
   3   7   8       79.87       81.89      1.97 o 
   4   7   8        9.52       10.72      0.73 o 
   5   7   8      124.41      136.11      2.34 o 
   6   7   8        8.98        6.37      0.85 o 
   7   7   8        1.50       -0.79      0.79 o 
   8   7   8       21.03       24.03      2.74 o 
  -7   8   8        2.89        4.69      1.76 o 
  -6   8   8        9.83       11.80      1.76 o 
  -5   8   8        5.17        7.73      1.03 o 
  -4   8   8       63.11       63.17      1.45 o 
  -3   8   8        5.25        7.10      0.79 o 
  -2   8   8       68.82       62.08      1.25 o 
  -1   8   8       74.42       66.32      1.11 o 
   0   8   8        1.73        2.60      0.58 o 
   1   8   8        0.17       -0.05      0.50 o 
   2   8   8      235.23      245.99      4.28 o 
   3   8   8      526.02      544.05      8.99 o 
   4   8   8       20.44       18.53      1.00 o 
   5   8   8        1.08        1.23      0.77 o 
   6   8   8        1.19       -0.18      0.72 o 
   7   8   8        0.37       -0.12      0.98 o 
   8   8   8        0.11        0.78      1.37 o 
  -6   9   8       13.71       18.17      1.76 o 
  -5   9   8        5.74        3.32      1.37 o 
  -4   9   8        0.41        0.20      0.59 o 
  -3   9   8       12.70       13.80      1.46 o 
  -2   9   8        1.15       -0.13      0.51 o 
  -1   9   8       56.35       57.79      1.11 o 
   0   9   8      278.60      253.37      4.50 o 
   1   9   8      315.04      353.63      5.14 o 
   2   9   8       26.80       30.39      1.22 o 
   3   9   8        1.22        1.16      0.79 o 
   4   9   8       28.85       29.50      1.64 o 
   5   9   8       94.97      111.12      3.11 o 
   6   9   8       19.47       21.30      2.34 o 
   7   9   8        0.63        0.51      1.01 o 
   8   9   8        0.00       -1.37      1.37 o 
  -6  10   8        6.18        8.40      1.30 o 
  -5  10   8       23.94       19.47      1.30 o 
  -4  10   8        9.28       12.50      1.27 o 
  -3  10   8        5.71        7.26      1.99 o 
  -2  10   8       23.00       20.24      1.20 o 
  -1  10   8      130.63      126.11      1.88 o 
   0  10   8        0.26       -0.30      1.37 o 
   1  10   8        1.27       -0.20      0.98 o 
   2  10   8      244.93      233.22      4.77 o 
   3  10   8      259.16      250.10      5.96 o 
   4  10   8       96.15       91.97      2.69 o 
   5  10   8        4.22        2.15      1.76 o 
   6  10   8        1.06       -0.20      1.95 o 
   7  10   8        0.53        1.17      2.15 o 
  -5  11   8        0.49       -0.30      1.37 o 
  -4  11   8        0.08        2.54      1.95 o 
  -3  11   8       41.59       44.16      3.32 o 
  -2  11   8        8.39        8.12      0.71 o 
  -1  11   8       25.94       24.22      1.56 o 
   0  11   8        8.75        3.52      1.56 o 
   1  11   8      123.05      122.31      3.91 o 
   2  11   8      121.70      130.17      4.40 o 
   3  11   8       80.85       82.56      4.30 o 
   4  11   8        3.57        3.13      1.76 o 
   5  11   8       23.94       23.06      2.34 o 
   6  11   8       48.82       52.95      4.30 o 
   7  11   8        1.70        2.74      2.34 o 
  -4  12   8       16.03       11.33      2.34 o 
  -3  12   8       10.74        8.79      1.95 o 
  -2  12   8        1.13        1.17      1.56 o 
   1  12   8       87.12       94.37      3.52 o 
   2  12   8       30.68       29.11      2.54 o 
   3  12   8       56.28       56.86      3.32 o 
   4  12   8       32.86       35.37      3.32 o 
   5  12   8       15.84       12.50      2.15 o 
   6  12   8        1.19        3.13      2.15 o 
  -3  13   8        7.69        4.49      2.15 o 
   1  13   8        3.68        2.15      1.37 o 
   2  13   8        0.02        0.98      1.56 o 
   3  13   8       53.87       53.73      3.52 o 
   4  13   8        2.56        4.10      1.95 o 
   5  13   8        0.01        1.37      2.15 o 
   0  14   8       19.82       31.46      2.54 o 
   1  14   8       31.13       35.37      2.74 o 
   2  14   8       19.30       19.15      2.15 o 
   3  14   8        0.05       -1.37      1.95 o 
   4  14   8        0.01        1.95      2.15 o 
   1  15   8       11.13       15.63      1.95 o 
  -3  -9   9        1.50        0.00      2.15 o 
  -2  -9   9       34.38       32.04      2.93 o 
  -1  -9   9        7.27       11.43      4.69 o 
   0  -9   9       12.43        9.96      2.54 o 
   1  -9   9        0.52       -2.34      2.34 o 
  -4  -8   9       10.38        7.62      2.34 o 
  -3  -8   9       12.00       12.90      2.34 o 
  -2  -8   9       11.82        9.38      2.15 o 
  -1  -8   9        6.81       10.67      2.05 o 
   0  -8   9       14.60       18.76      2.34 o 
   1  -8   9       31.92       29.31      2.74 o 
   2  -8   9        0.83        0.78      2.15 o 
   3  -8   9        0.18       -2.15      2.15 o 
  -5  -7   9       26.55       34.38      7.52 o 
  -4  -7   9        7.44        6.45      2.15 o 
  -3  -7   9       43.42       38.69      3.71 o 
  -2  -7   9       31.18       31.26      3.52 o 
  -1  -7   9       18.71       17.58      2.15 o 
   0  -7   9        4.01        3.04      1.56 o 
   1  -7   9       20.97       23.25      2.34 o 
   2  -7   9        0.45       -1.56      1.95 o 
   3  -7   9        5.39        6.45      2.34 o 
   4  -7   9       23.39       23.45      2.74 o 
  -6  -6   9        0.00        3.71      2.15 o 
  -5  -6   9        8.32        8.81      1.52 o 
  -4  -6   9       19.27       21.88      4.30 o 
  -3  -6   9       10.22        7.75      1.38 o 
  -2  -6   9        8.72        9.77      1.66 o 
  -1  -6   9       15.28       19.53      1.36 o 
   0  -6   9        5.86        8.36      1.12 o 
   1  -6   9        7.54       10.12      1.22 o 
   2  -6   9        0.20       -1.08      1.08 o 
   3  -6   9       51.25       43.77      3.91 o 
   4  -6   9       38.71       33.02      2.93 o 
   5  -6   9        4.23        2.74      2.34 o 
  -7  -5   9        2.29        3.32      2.15 o 
  -6  -5   9       24.77       37.71      3.91 o 
  -5  -5   9       26.63       34.39      3.32 o 
  -4  -5   9       31.41       30.70      4.59 o 
  -3  -5   9        0.41        0.82      0.84 o 
  -2  -5   9       61.28       66.08      2.13 o 
  -1  -5   9       39.64       41.80      1.64 o 
   0  -5   9        0.10       -0.27      0.77 o 
   1  -5   9        2.43        1.69      0.83 o 
   2  -5   9      142.36      125.08      5.18 o 
   3  -5   9        0.00        1.56      1.76 o 
   4  -5   9       22.86       25.40      2.54 o 
   5  -5   9        8.17        6.45      2.15 o 
   6  -5   9       34.50       30.09      2.93 o 
  -7  -4   9       13.71       16.22      2.54 o 
  -6  -4   9       10.36        8.40      1.95 o 
  -5  -4   9       43.38       53.34      3.71 o 
  -4  -4   9      107.51      105.22      2.51 o 
  -3  -4   9        0.04       -0.63      0.63 o 
  -2  -4   9        9.35        8.40      1.07 o 
  -1  -4   9        1.27        0.96      0.85 o 
   0  -4   9       32.35       22.68      1.37 o 
   1  -4   9       51.57       40.40      1.37 o 
   2  -4   9      342.29      327.14      7.18 o 
   3  -4   9       49.31       46.70      3.32 o 
   4  -4   9      206.19      192.46      7.03 o 
   5  -4   9       41.65       36.54      3.52 o 
   6  -4   9       20.71       21.69      2.74 o 
  -7  -3   9        9.50       10.55      2.15 o 
  -6  -3   9       19.29       18.76      2.15 o 
  -5  -3   9       13.73       14.26      1.95 o 
  -4  -3   9       33.56       33.50      1.49 o 
  -3  -3   9       12.52        9.49      0.93 o 
  -2  -3   9       30.87       30.17      0.97 o 
  -1  -3   9        0.18       -0.23      0.47 o 
   0  -3   9       78.96       72.31      1.70 o 
   1  -3   9       46.88       43.46      1.42 o 
   2  -3   9       56.29       52.12      2.14 o 
   3  -3   9      120.79      108.99      3.17 o 
   4  -3   9       61.06       55.96      1.73 o 
   5  -3   9       19.43       21.10      2.34 o 
   6  -3   9       11.08        9.38      2.15 o 
   7  -3   9        3.63       -0.20      2.15 o 
  -8  -2   9       24.40       33.22      3.71 o 
  -7  -2   9       19.51       27.16      3.32 o 
  -6  -2   9       11.74       11.53      1.76 o 
  -5  -2   9       96.00       93.13      2.75 o 
  -4  -2   9      299.36      306.96      4.03 o 
  -3  -2   9      277.72      265.73      3.57 o 
  -2  -2   9       20.31       19.24      0.68 o 
  -1  -2   9       33.38       23.95      0.80 o 
   0  -2   9      122.48      135.70      1.76 o 
   1  -2   9        0.75        0.85      0.41 o 
   2  -2   9      451.94      419.59      7.53 o 
   3  -2   9      283.08      273.56      4.63 o 
   4  -2   9        1.67        3.06      0.72 o 
   5  -2   9        1.04        0.27      0.89 o 
   6  -2   9       86.05       86.56      4.49 o 
   7  -2   9       14.12       11.92      2.34 o 
  -8  -1   9        0.12        2.34      1.56 o 
  -7  -1   9        6.16        9.38      1.76 o 
  -6  -1   9      139.23      134.63      3.81 o 
  -5  -1   9      244.34      237.28      4.13 o 
  -4  -1   9       44.24       42.63      1.34 o 
  -3  -1   9        9.53       10.18      0.63 o 
  -2  -1   9      102.96      110.64      1.62 o 
  -1  -1   9       53.11       52.36      0.91 o 
   0  -1   9       21.56       24.14      0.72 o 
   1  -1   9       48.07       40.38      0.80 o 
   2  -1   9       75.23       73.57      1.17 o 
   3  -1   9        8.16        4.82      0.63 o 
   4  -1   9      140.71      129.88      2.62 o 
   5  -1   9       38.06       29.42      1.43 o 
   6  -1   9        0.98        0.01      1.08 o 
   7  -1   9        1.71        1.37      1.95 o 
   8  -1   9        1.29        0.39      2.15 o 
  -8   0   9       75.28       80.89      3.71 o 
  -7   0   9       96.48      103.84      3.09 o 
  -6   0   9       33.25       28.09      1.92 o 
  -5   0   9       27.76       29.80      1.39 o 
  -4   0   9      138.20      149.37      2.46 o 
  -3   0   9       34.72       29.74      0.97 o 
  -2   0   9       53.41       57.81      1.08 o 
  -1   0   9      121.25      110.85      1.30 o 
   0   0   9       39.53       56.68      0.82 o 
   1   0   9      313.38      313.79      3.16 o 
   2   0   9       12.35       10.34      0.59 o 
   3   0   9       16.53       13.29      0.61 o 
   4   0   9        5.05        8.19      0.87 o 
   5   0   9        6.99        4.75      0.77 o 
   6   0   9        0.03       -0.98      0.98 o 
   7   0   9       20.04       17.96      1.58 o 
   8   0   9        8.72        8.01      2.54 o 
  -8   1   9        2.30        2.93      1.95 o 
  -7   1   9       85.05       93.98      4.49 o 
  -6   1   9        1.35        3.92      0.94 o 
  -5   1   9       86.30       79.71      1.91 o 
  -4   1   9      159.41      156.40      3.10 o 
  -3   1   9      327.84      323.51      4.09 o 
  -2   1   9       21.10       25.21      0.68 o 
  -1   1   9       16.83       19.14      0.54 o 
   0   1   9      206.97      227.59      2.28 o 
   1   1   9      356.08      356.66      3.71 o 
   2   1   9        5.69       11.04      0.44 o 
   3   1   9       17.46       23.01      0.82 o 
   4   1   9      127.36      124.75      1.83 o 
   5   1   9       38.16       30.58      1.37 o 
   6   1   9       17.73       14.46      1.36 o 
   7   1   9        0.06       -0.46      1.27 o 
   8   1   9        0.01       -0.31      1.36 o 
  -8   2   9        1.31        4.30      1.95 o 
  -7   2   9      132.43      145.17      5.47 o 
  -6   2   9       61.97       57.25      3.52 o 
  -5   2   9      220.51      204.22      3.67 o 
  -4   2   9       72.68       76.17      1.87 o 
  -3   2   9        1.56        1.55      0.49 o 
  -2   2   9        7.09        7.88      0.40 o 
  -1   2   9      102.94      106.55      1.21 o 
   0   2   9       99.47       81.71      0.97 o 
   1   2   9       47.88       46.58      0.99 o 
   2   2   9       28.03       27.76      0.95 o 
   3   2   9      226.93      210.78      2.85 o 
   4   2   9        1.35        1.87      0.54 o 
   5   2   9        7.04       11.54      0.82 o 
   6   2   9        3.33       -1.07      1.07 o 
   7   2   9       10.18       10.75      1.95 o 
   8   2   9       13.84       15.63      2.15 o 
  -8   3   9       11.69       10.36      2.15 o 
  -7   3   9        5.77        7.23      1.76 o 
  -6   3   9       89.53       83.43      2.93 o 
  -5   3   9        1.60        1.91      0.71 o 
  -4   3   9       39.72       31.73      1.30 o 
  -3   3   9      204.39      198.63      3.36 o 
  -2   3   9      119.92      118.41      1.42 o 
  -1   3   9      358.31      367.33      3.74 o 
   0   3   9      103.36       99.75      1.19 o 
   1   3   9      256.89      281.77      3.73 o 
   2   3   9       15.66       16.55      0.61 o 
   3   3   9        1.51        2.07      0.43 o 
   4   3   9        7.83        9.21      0.60 o 
   5   3   9       61.33       57.02      1.47 o 
   6   3   9       11.07        6.75      1.37 o 
   7   3   9       22.20       26.18      2.54 o 
   8   3   9        1.59        1.37      1.56 o 
  -8   4   9        1.36        7.03      2.15 o 
  -7   4   9        0.00       -1.11      1.11 o 
  -6   4   9       65.14       70.29      3.32 o 
  -5   4   9      208.19      179.02      3.58 o 
  -4   4   9      220.39      228.80      3.89 o 
  -3   4   9       26.93       29.35      1.19 o 
  -2   4   9       14.08       11.78      0.47 o 
  -1   4   9      649.99      677.81      6.69 o 
   0   4   9       43.90       36.67      0.74 o 
   1   4   9      133.15      119.63      1.70 o 
   2   4   9      180.25      179.19      2.20 o 
   3   4   9        0.00        0.33      0.43 o 
   4   4   9      204.07      216.81      3.00 o 
   5   4   9       78.58       77.15      1.67 o 
   6   4   9       17.08       16.14      1.41 o 
   7   4   9        0.20        0.98      1.37 o 
   8   4   9       21.89       25.40      2.93 o 
  -8   5   9        2.49        0.39      2.15 o 
  -7   5   9       50.51       58.22      5.08 o 
  -6   5   9       47.48       46.78      5.08 o 
  -5   5   9        0.11        1.16      0.75 o 
  -4   5   9       28.39       23.50      1.28 o 
  -3   5   9      382.91      391.06      6.14 o 
  -2   5   9      820.40      784.99      7.73 o 
  -1   5   9      449.63      447.01      4.49 o 
   0   5   9      136.75      157.99      1.60 o 
   1   5   9      193.22      198.54      2.61 o 
   2   5   9       19.27       19.42      0.83 o 
   3   5   9       87.56       84.82      1.66 o 
   4   5   9       75.12       84.96      1.55 o 
   5   5   9        0.01        0.32      0.59 o 
   6   5   9        0.04        0.53      0.73 o 
   7   5   9        9.53       10.55      1.56 o 
   8   5   9        9.09        7.82      1.76 o 
  -7   6   9        0.17        1.30      1.17 o 
  -6   6   9        3.02        2.64      1.11 o 
  -5   6   9       87.39       78.55      1.98 o 
  -4   6   9      606.97      587.12      8.99 o 
  -3   6   9      306.99      330.75      5.27 o 
  -2   6   9        7.71        8.08      0.87 o 
  -1   6   9       79.51       72.24      0.99 o 
   0   6   9      343.96      335.37      3.76 o 
   1   6   9      363.03      344.85      5.00 o 
   2   6   9       33.87       39.43      1.10 o 
   3   6   9      210.22      223.72      3.37 o 
   4   6   9       17.60       19.42      0.95 o 
   5   6   9        8.23        9.33      0.69 o 
   6   6   9      130.26      127.32      3.47 o 
   7   6   9       10.46       14.26      1.76 o 
   8   6   9        0.11        0.98      1.56 o 
  -7   7   9        3.42        2.68      1.31 o 
  -6   7   9      104.67      113.58      3.52 o 
  -5   7   9      167.99      153.30      4.88 o 
  -4   7   9        9.70        9.52      1.27 o 
  -3   7   9       99.54       89.54      1.64 o 
  -2   7   9      419.09      426.74      5.23 o 
  -1   7   9     1710.54     1642.63     15.72 o 
   0   7   9      128.20      117.97      2.01 o 
   1   7   9       87.41       86.02      1.64 o 
   2   7   9        5.36        5.60      0.69 o 
   3   7   9        5.26        3.33      0.63 o 
   4   7   9       12.81       11.14      0.82 o 
   5   7   9       17.41       13.20      0.73 o 
   6   7   9       59.40       56.08      1.86 o 
   7   7   9        0.03       -0.58      0.87 o 
   8   7   9       10.05       13.09      1.95 o 
  -7   8   9       20.23       19.93      2.34 o 
  -6   8   9        3.77        2.25      1.03 o 
  -5   8   9       18.79       19.16      2.15 o 
  -4   8   9       77.56       69.93      1.73 o 
  -3   8   9      478.48      488.92      6.47 o 
  -2   8   9       82.11       85.57      1.94 o 
  -1   8   9       38.60       37.06      1.23 o 
   0   8   9        1.00        1.25      1.13 o 
   1   8   9      278.07      269.14      4.02 o 
   2   8   9      127.04      118.47      2.43 o 
   3   8   9       28.52       30.95      1.64 o 
   4   8   9       37.04       37.18      1.42 o 
   5   8   9       43.21       44.39      1.67 o 
   6   8   9       11.04       13.25      0.96 o 
   7   8   9       13.94       12.37      1.26 o 
   8   8   9        0.02        2.15      1.37 o 
  -6   9   9        4.68        3.32      1.56 o 
  -5   9   9       47.28       51.41      2.06 o 
  -4   9   9      104.10      101.84      3.69 o 
  -3   9   9       15.87       18.29      2.05 o 
  -2   9   9        0.01       -0.33      0.68 o 
  -1   9   9      220.01      210.14      3.84 o 
   0   9   9      201.04      205.21      5.37 o 
   1   9   9       11.27        9.27      0.63 o 
   2   9   9        3.64        3.93      0.79 o 
   3   9   9        0.07       -0.53      0.75 o 
   4   9   9        1.50        2.43      0.77 o 
   5   9   9        5.15        8.24      1.66 o 
   6   9   9       14.39       17.19      2.15 o 
   7   9   9       26.27       23.25      2.54 o 
  -6  10   9        3.16        3.32      1.56 o 
  -5  10   9       15.35       10.94      1.56 o 
  -4  10   9       22.37       23.25      1.95 o 
  -3  10   9       29.09       25.33      1.39 o 
  -2  10   9        3.23        4.90      1.16 o 
  -1  10   9        0.03       -0.83      0.83 o 
   0  10   9        0.44        0.20      0.97 o 
   1  10   9      105.52      109.03      3.52 o 
   2  10   9        0.36        1.06      0.65 o 
   3  10   9        0.42        1.38      0.79 o 
   4  10   9       45.58       45.30      1.97 o 
   5  10   9       49.24       45.92      3.52 o 
   6  10   9      109.50      114.30      5.08 o 
   7  10   9        9.68       13.09      2.54 o 
  -5  11   9        1.93        3.53      1.18 o 
  -4  11   9        2.90        3.13      1.95 o 
  -3  11   9       29.47       38.10      3.32 o 
  -2  11   9       16.03       15.93      2.34 o 
  -1  11   9        2.51        1.95      1.37 o 
   0  11   9        0.38       -0.78      1.37 o 
   1  11   9        3.33        2.34      1.17 o 
   2  11   9      116.83      123.95      3.22 o 
   3  11   9        7.30        7.23      1.56 o 
   4  11   9       15.43       15.24      1.95 o 
   5  11   9        6.92        7.03      1.95 o 
   6  11   9        9.00        7.42      2.15 o 
   7  11   9        6.18        6.64      2.54 o 
  -4  12   9        0.33        0.00      2.15 o 
  -3  12   9       12.96       12.50      2.15 o 
   1  12   9        2.95        3.71      1.37 o 
   2  12   9       33.51       42.01      2.74 o 
   3  12   9       32.32       36.15      2.93 o 
   4  12   9        1.96        2.74      1.76 o 
   5  12   9        0.56        3.13      1.95 o 
   6  12   9       14.98       12.31      2.54 o 
  -3  13   9        2.02        0.78      1.95 o 
   1  13   9        1.39        5.28      1.37 o 
   2  13   9        0.05        0.59      1.56 o 
   3  13   9       19.86       20.71      2.15 o 
   4  13   9        4.19        5.08      1.95 o 
   5  13   9        3.96        2.34      2.15 o 
   1  14   9        3.72        6.64      1.56 o 
   2  14   9        0.01        1.95      1.76 o 
   3  14   9        0.76        4.10      1.95 o 
   4  14   9        0.00        0.59      2.15 o 
  -3  -8  10        0.13       -2.15      2.15 o 
  -2  -8  10       20.66       18.95      2.54 o 
  -1  -8  10        8.13       11.24      3.91 o 
   0  -8  10        7.09        2.15      2.15 o 
   1  -8  10       11.23       10.36      2.54 o 
   2  -8  10       35.18       42.40      4.69 o 
  -4  -7  10        0.05       -0.88      3.03 o 
  -3  -7  10        7.89       10.55      2.34 o 
  -2  -7  10       17.75       16.41      2.34 o 
  -1  -7  10        0.15        0.78      1.95 o 
   0  -7  10        5.31        7.09      1.52 o 
   1  -7  10       30.90       40.45      3.91 o 
   2  -7  10        3.64        2.93      2.34 o 
   3  -7  10        9.16        7.62      2.54 o 
  -5  -6  10        0.31        5.67      2.15 o 
  -4  -6  10       93.39       85.73      6.15 o 
  -3  -6  10        2.53        0.56      2.44 o 
  -2  -6  10       16.18       15.79      2.34 o 
  -1  -6  10       10.36        9.38      2.15 o 
   0  -6  10        4.65        4.46      1.56 o 
   1  -6  10       20.04       18.56      2.15 o 
   2  -6  10       26.68       29.70      2.74 o 
   3  -6  10       28.80       28.33      2.93 o 
   4  -6  10       14.96       16.02      2.74 o 
  -6  -5  10        0.15        3.32      1.95 o 
  -5  -5  10        4.44        7.03      1.95 o 
  -4  -5  10        0.36        1.56      1.76 o 
  -3  -5  10       70.08       59.77      5.08 o 
  -2  -5  10        1.99        2.97      0.92 o 
  -1  -5  10        1.54        2.22      0.83 o 
   0  -5  10       16.85       13.07      1.00 o 
   1  -5  10        0.51        1.06      0.97 o 
   2  -5  10        5.26        4.49      1.95 o 
   3  -5  10        2.46        3.52      1.95 o 
   4  -5  10        0.01       -1.95      1.95 o 
   5  -5  10        0.00       -2.15      2.15 o 
  -6  -4  10       14.21       17.00      2.15 o 
  -5  -4  10       40.76       34.59      3.42 o 
  -4  -4  10       10.93        8.79      1.95 o 
  -3  -4  10       47.41       45.46      2.64 o 
  -2  -4  10       79.52       84.97      2.57 o 
  -1  -4  10        5.14        4.11      0.83 o 
   0  -4  10        1.27        0.80      0.77 o 
   1  -4  10        0.19        0.60      0.86 o 
   2  -4  10        0.52        1.35      1.03 o 
   3  -4  10       33.39       39.66      3.52 o 
   4  -4  10        1.64        1.37      1.95 o 
   5  -4  10        1.14        0.98      1.95 o 
   6  -4  10        3.89        4.69      2.34 o 
  -7  -3  10        0.05        1.76      1.95 o 
  -6  -3  10       37.73       43.77      3.52 o 
  -5  -3  10       14.19       15.28      1.38 o 
  -4  -3  10        1.84        1.26      1.03 o 
  -3  -3  10        5.71        3.89      0.73 o 
  -2  -3  10       37.56       33.25      2.51 o 
  -1  -3  10      123.12      127.94      2.40 o 
   0  -3  10      241.68      247.46      4.36 o 
   1  -3  10        7.56        7.60      1.17 o 
   2  -3  10        1.01        1.71      1.03 o 
   3  -3  10       17.20       15.76      1.36 o 
   4  -3  10       11.78       14.81      1.45 o 
   5  -3  10        0.01       -1.95      1.95 o 
   6  -3  10        9.06        8.79      2.34 o 
  -7  -2  10       26.63       31.26      3.32 o 
  -6  -2  10        2.47        3.52      1.56 o 
  -5  -2  10       13.55       17.18      1.76 o 
  -4  -2  10       21.78       16.89      1.47 o 
  -3  -2  10      125.36      132.24      2.09 o 
  -2  -2  10      293.34      303.02      3.71 o 
  -1  -2  10       47.20       43.10      1.03 o 
   0  -2  10       69.51       67.95      1.27 o 
   1  -2  10       31.66       26.34      1.52 o 
   2  -2  10       53.44       62.09      2.28 o 
   3  -2  10        7.09        6.73      1.08 o 
   4  -2  10       57.67       66.83      2.61 o 
   5  -2  10        2.79        2.28      1.22 o 
   6  -2  10        4.46        2.15      2.15 o 
   7  -2  10        0.17       -2.15      2.15 o 
  -7  -1  10        0.77        1.95      1.56 o 
  -6  -1  10        2.08        0.00      1.11 o 
  -5  -1  10      117.90      130.80      2.89 o 
  -4  -1  10      163.76      156.07      2.35 o 
  -3  -1  10       27.18       27.70      1.01 o 
  -2  -1  10       84.52       90.48      1.45 o 
  -1  -1  10      107.02       98.79      1.52 o 
   0  -1  10      539.94      538.17      6.18 o 
   1  -1  10        0.29        2.20      0.50 o 
   2  -1  10       12.72       11.71      0.72 o 
   3  -1  10      148.46      147.02      3.80 o 
   4  -1  10       39.18       36.40      2.06 o 
   5  -1  10        2.92        1.44      1.08 o 
   6  -1  10        3.67        0.76      1.22 o 
   7  -1  10        0.21       -1.37      1.95 o 
  -7   0  10        1.94        3.30      1.27 o 
  -6   0  10       52.93       48.51      4.69 o 
  -5   0  10        0.57        1.06      0.65 o 
  -4   0  10       27.48       29.90      1.06 o 
  -3   0  10       50.55       48.10      1.19 o 
  -2   0  10       57.78       58.86      1.13 o 
  -1   0  10        7.66        8.70      0.50 o 
   0   0  10        3.84        3.39      0.40 o 
   1   0  10      123.85      119.93      1.94 o 
   2   0  10        5.43        5.00      0.57 o 
   3   0  10        3.35        3.18      0.71 o 
   4   0  10       71.79       80.89      2.61 o 
   5   0  10       48.99       41.56      2.20 o 
   6   0  10       20.13       25.22      1.86 o 
   7   0  10        3.11        2.50      1.56 o 
  -8   1  10       13.45       13.09      2.34 o 
  -7   1  10       57.70       54.32      3.91 o 
  -6   1  10        0.05       -1.11      1.11 o 
  -5   1  10       58.48       65.14      1.57 o 
  -4   1  10      162.20      158.44      2.58 o 
  -3   1  10       36.94       40.16      1.03 o 
  -2   1  10        3.04        3.14      0.44 o 
  -1   1  10       51.14       40.47      0.76 o 
   0   1  10        6.24        4.75      0.42 o 
   1   1  10        0.10        0.43      0.47 o 
   2   1  10       14.42       22.00      0.92 o 
   3   1  10       40.15       33.01      1.21 o 
   4   1  10      167.76      179.68      6.15 o 
   5   1  10       24.35       21.14      1.50 o 
   6   1  10        9.88        3.91      1.56 o 
   7   1  10        0.46       -0.20      1.56 o 
   8   1  10        0.70       -0.84      1.66 o 
  -8   2  10        3.82        6.45      2.34 o 
  -7   2  10       57.71       78.64      7.52 o 
  -6   2  10       21.34       20.65      1.50 o 
  -5   2  10        5.70        6.20      0.86 o 
  -4   2  10        2.99        1.79      0.71 o 
  -3   2  10       55.02       51.18      1.34 o 
  -2   2  10       48.90       46.45      1.06 o 
  -1   2  10      556.98      556.61      5.25 o 
   0   2  10       27.03       32.77      0.72 o 
   1   2  10       26.78       31.05      1.35 o 
   2   2  10      128.24      114.64      1.85 o 
   3   2  10      195.79      194.03      3.17 o 
   4   2  10       34.12       29.25      1.12 o 
   5   2  10       97.76      108.78      2.75 o 
   6   2  10        4.59        2.34      1.37 o 
   7   2  10       15.78       19.93      2.15 o 
   8   2  10        0.56       -1.17      1.56 o 
  -7   3  10       43.36       53.58      4.40 o 
  -6   3  10       28.20       22.29      2.15 o 
  -5   3  10        6.95        7.39      0.89 o 
  -4   3  10       70.41       78.93      1.90 o 
  -3   3  10        4.47        2.58      0.55 o 
  -2   3  10        1.80        1.88      0.40 o 
  -1   3  10      263.25      263.64      2.80 o 
   0   3  10       26.10       26.86      0.85 o 
   1   3  10        1.69        2.14      0.53 o 
   2   3  10        0.44        0.30      0.44 o 
   3   3  10       61.21       63.70      1.28 o 
   4   3  10      137.49      140.92      3.00 o 
   5   3  10        5.60        2.80      0.65 o 
   6   3  10        0.63       -0.98      1.37 o 
   7   3  10        5.71        4.10      1.56 o 
   8   3  10        0.17       -0.20      1.76 o 
  -7   4  10       27.96       35.06      2.49 o 
  -6   4  10       29.97       43.25      4.88 o 
  -5   4  10       81.71       77.69      2.05 o 
  -4   4  10        0.00       -0.54      0.63 o 
  -3   4  10        1.94        2.05      0.48 o 
  -2   4  10       45.30       41.96      0.97 o 
  -1   4  10      147.69      136.34      1.60 o 
   0   4  10      121.41      121.56      2.07 o 
   1   4  10      265.37      289.50      4.34 o 
   2   4  10      418.52      426.74      5.52 o 
   3   4  10      392.08      378.35      4.79 o 
   4   4  10       20.19       24.60      1.11 o 
   5   4  10        2.24        3.07      0.62 o 
   6   4  10      122.32      127.39      4.69 o 
   7   4  10        5.52        6.84      1.56 o 
   8   4  10        2.13        0.59      1.56 o 
  -7   5  10       14.44       17.88      2.93 o 
  -6   5  10       31.05       28.83      2.07 o 
  -5   5  10        0.52       -0.29      0.71 o 
  -4   5  10       12.85        9.96      0.82 o 
  -3   5  10        7.61       10.95      0.59 o 
  -2   5  10       45.23       34.12      1.07 o 
  -1   5  10      623.45      591.58      7.23 o 
   0   5  10      989.82     1040.35     14.39 o 
   1   5  10      391.97      394.19      5.73 o 
   2   5  10       44.76       47.06      1.32 o 
   3   5  10       10.06       16.42      1.74 o 
   4   5  10      244.48      267.91      3.86 o 
   5   5  10      188.18      192.26      3.44 o 
   6   5  10       94.18      103.08      2.48 o 
   7   5  10        9.36        7.03      1.56 o 
   8   5  10        5.51        4.49      1.76 o 
  -7   6  10        0.03       -0.20      1.95 o 
  -6   6  10        0.30       -0.97      0.97 o 
  -5   6  10        1.82        0.59      0.97 o 
  -4   6  10       18.50       17.41      1.57 o 
  -3   6  10        0.61       -0.11      0.60 o 
  -2   6  10      131.17      127.52      2.03 o 
  -1   6  10      344.41      352.93      5.12 o 
   0   6  10      254.57      267.31      3.98 o 
   1   6  10       44.37       44.89      1.23 o 
   2   6  10      306.68      317.07      4.09 o 
   3   6  10      700.78      700.49      9.47 o 
   4   6  10      165.91      171.84      2.88 o 
   5   6  10        8.45       12.37      1.46 o 
   6   6  10        5.08        5.50      0.89 o 
   7   6  10       81.63       85.38      3.91 o 
   8   6  10        1.43        3.32      1.56 o 
  -7   7  10        0.12       -0.98      1.95 o 
  -6   7  10        0.05       -0.10      1.11 o 
  -5   7  10        0.01       -1.47      2.05 o 
  -4   7  10       14.01       11.08      1.12 o 
  -3   7  10       42.45       32.02      0.89 o 
  -2   7  10       20.90       18.03      0.66 o 
  -1   7  10       32.17       25.43      1.97 o 
   0   7  10      766.25      775.60     10.82 o 
   1   7  10      861.62      910.49     12.64 o 
   2   7  10      570.30      579.48      7.85 o 
   3   7  10       59.60       63.79      1.64 o 
   4   7  10       75.75       86.60      3.95 o 
   5   7  10      293.81      313.43      5.85 o 
   6   7  10       30.34       33.04      1.70 o 
   7   7  10        0.08        0.98      1.37 o 
   8   7  10        1.84        2.74      1.56 o 
  -6   8  10        0.04        0.00      1.11 o 
  -5   8  10        0.05       -0.20      0.98 o 
  -4   8  10       15.28       14.80      0.77 o 
  -3   8  10       31.56       26.29      1.55 o 
  -2   8  10       19.27       15.13      1.18 o 
  -1   8  10      243.14      239.71      4.25 o 
   0   8  10      248.05      263.04      4.62 o 
   1   8  10      179.34      181.96      2.93 o 
   2   8  10       36.89       38.03      1.58 o 
   3   8  10      178.21      172.01      4.41 o 
   4   8  10      205.62      206.54      4.75 o 
   5   8  10      131.26      125.69      3.42 o 
   6   8  10       17.16       18.56      2.34 o 
   7   8  10        3.87        1.03      1.03 o 
  -6   9  10        2.20        0.20      1.56 o 
  -5   9  10        2.33        1.17      0.97 o 
  -4   9  10       22.17       21.49      3.91 o 
  -3   9  10        4.20        2.03      0.75 o 
  -2   9  10       35.58       25.40      2.54 o 
  -1   9  10       39.94       43.21      2.00 o 
   0   9  10        2.46        2.44      0.71 o 
   1   9  10      128.86      145.10      3.11 o 
   2   9  10       91.61       97.04      2.41 o 
   3   9  10      132.43      146.56      3.45 o 
   4   9  10        2.70        3.28      0.77 o 
   5   9  10       30.46       33.80      3.32 o 
   6   9  10       22.20       21.88      2.34 o 
   7   9  10       20.56       26.77      2.74 o 
  -5  10  10       35.04       44.74      2.93 o 
  -4  10  10        4.20        6.75      1.56 o 
  -3  10  10       30.77       25.35      3.52 o 
  -2  10  10        0.72        0.78      1.37 o 
  -1  10  10       10.74        9.28      1.86 o 
   0  10  10        9.07        6.64      1.56 o 
   1  10  10       20.06       18.39      1.47 o 
   2  10  10        9.90       11.31      0.89 o 
   3  10  10        6.76        6.62      0.89 o 
   4  10  10       37.80       42.59      3.13 o 
   5  10  10      101.90      105.90      4.69 o 
   6  10  10       28.64       21.30      2.34 o 
   7  10  10        4.18        2.34      2.34 o 
  -5  11  10        5.59        3.75      2.44 o 
  -4  11  10       41.91       62.33      4.10 o 
  -3  11  10        3.13        9.77      1.95 o 
  -2  11  10        0.55        2.34      1.37 o 
  -1  11  10       15.78       14.26      1.76 o 
   0  11  10        2.36        0.39      1.56 o 
   1  11  10        5.20        6.64      1.17 o 
   2  11  10       34.07       40.80      1.55 o 
   3  11  10       15.63       17.58      1.76 o 
   4  11  10        4.97        3.52      1.76 o 
   5  11  10        1.27        3.91      1.95 o 
   6  11  10        0.16       -2.15      2.15 o 
  -4  12  10       24.68       29.50      2.93 o 
  -3  12  10        1.05        4.69      1.95 o 
   1  12  10        1.46       -0.98      1.37 o 
   2  12  10        4.26        1.95      1.56 o 
   3  12  10       18.09       18.76      1.95 o 
   4  12  10        1.13        1.95      1.76 o 
   5  12  10       12.95       14.85      2.34 o 
   6  12  10       25.75       23.45      2.74 o 
   1  13  10        8.46       11.72      1.56 o 
   2  13  10       37.82       39.47      2.93 o 
   3  13  10       26.72       40.64      3.32 o 
   4  13  10       15.57       21.69      2.34 o 
   5  13  10        5.84        6.25      2.34 o 
   1  14  10        8.62       13.48      1.76 o 
   2  14  10        0.47        1.76      1.76 o 
   3  14  10       41.90       57.25      3.91 o 
  -3  -7  11        5.90        4.49      2.34 o 
  -2  -7  11       12.76        8.40      2.34 o 
  -1  -7  11        0.07       -1.37      2.15 o 
   0  -7  11        6.68        4.94      4.40 o 
   1  -7  11        0.04       -0.78      2.15 o 
   2  -7  11        5.62        5.08      2.54 o 
  -4  -6  11       14.19       17.20      2.25 o 
  -3  -6  11       70.25       77.00      7.33 o 
  -2  -6  11        0.01       -0.98      1.95 o 
  -1  -6  11       19.08       18.24      1.72 o 
   0  -6  11      107.47      116.03      3.80 o 
   1  -6  11       29.55       33.22      3.52 o 
   2  -6  11        4.41        4.49      2.15 o 
   3  -6  11        2.64        0.00      2.34 o 
  -5  -5  11       12.60       16.02      2.54 o 
  -4  -5  11        6.32        8.01      1.95 o 
  -3  -5  11       63.56       66.43      4.30 o 
  -2  -5  11       48.12       54.93      3.52 o 
  -1  -5  11       57.20       53.83      3.22 o 
   0  -5  11       16.14       17.84      1.58 o 
   1  -5  11        5.47        8.06      1.38 o 
   2  -5  11        2.85        1.95      1.95 o 
   3  -5  11        0.19        0.00      1.95 o 
   4  -5  11        2.70        2.34      2.15 o 
  -6  -4  11        1.63        4.30      2.15 o 
  -5  -4  11        2.99        1.37      1.95 o 
  -4  -4  11        2.10        5.08      1.76 o 
  -3  -4  11       55.94       67.60      4.10 o 
  -2  -4  11      193.53      203.74     12.11 o 
  -1  -4  11       66.10       62.23      2.92 o 
   0  -4  11        6.44        5.74      1.22 o 
   1  -4  11       64.73       71.51      2.29 o 
   2  -4  11       35.29       43.85      2.34 o 
   3  -4  11      165.01      181.91      6.84 o 
   4  -4  11        4.25        3.13      2.15 o 
   5  -4  11        0.23        0.39      2.15 o 
  -6  -3  11       18.53       23.42      7.33 o 
  -5  -3  11        5.36        2.67      1.17 o 
  -4  -3  11       16.30       15.10      1.95 o 
  -3  -3  11        0.48        1.73      0.94 o 
  -2  -3  11        6.27        8.19      1.08 o 
  -1  -3  11      211.94      215.52      4.73 o 
   0  -3  11      136.96      136.75      3.72 o 
   1  -3  11      149.79      166.08      3.49 o 
   2  -3  11       20.05       18.81      2.83 o 
   3  -3  11        0.58        2.76      1.17 o 
   4  -3  11       18.15       14.10      1.58 o 
   5  -3  11       22.99       23.06      2.54 o 
   6  -3  11       13.19       10.55      2.54 o 
  -7  -2  11        5.08        5.28      1.95 o 
  -6  -2  11        0.53       -0.88      1.11 o 
  -5  -2  11        6.08        5.40      1.17 o 
  -4  -2  11        0.00       -0.29      1.07 o 
  -3  -2  11        1.28        1.32      0.61 o 
  -2  -2  11      181.90      191.25      2.82 o 
  -1  -2  11      390.13      398.52      7.93 o 
   0  -2  11      206.97      202.81      6.64 o 
   1  -2  11        3.41        1.65      1.47 o 
   2  -2  11        4.85        4.51      1.03 o 
   3  -2  11      180.71      220.48      5.32 o 
   4  -2  11       95.55       99.79      5.47 o 
   5  -2  11        6.32        5.58      1.36 o 
   6  -2  11        1.34        2.34      2.15 o 
  -7  -1  11        3.34        2.34      1.56 o 
  -6  -1  11        1.59        1.66      1.11 o 
  -5  -1  11        3.77        4.23      0.99 o 
  -4  -1  11        0.34       -0.10      0.55 o 
  -3  -1  11      105.07      113.56      1.90 o 
  -2  -1  11       79.27       69.33      1.31 o 
  -1  -1  11        4.05        5.28      0.76 o 
   0  -1  11      155.00      150.38      2.38 o 
   1  -1  11      262.21      286.20      6.21 o 
   2  -1  11       22.70       21.49      2.15 o 
   3  -1  11        7.88        7.71      1.17 o 
   4  -1  11       12.24        9.28      1.31 o 
   5  -1  11       16.34       16.27      1.55 o 
   6  -1  11        2.38        2.09      1.31 o 
   7  -1  11        0.62       -0.36      1.41 o 
  -7   0  11        4.83        5.87      2.15 o 
  -6   0  11        0.21        0.09      0.86 o 
  -5   0  11       31.22       28.84      1.29 o 
  -4   0  11       68.21       56.43      1.32 o 
  -3   0  11        9.71       10.76      0.64 o 
  -2   0  11        1.45        2.54      0.47 o 
  -1   0  11      515.73      529.56      6.83 o 
   0   0  11       89.81       86.78      1.62 o 
   1   0  11        0.49        0.18      0.57 o 
   2   0  11        0.02       -0.53      0.53 o 
   3   0  11      116.96      127.00      4.69 o 
   4   0  11      106.36      129.15      4.88 o 
   5   0  11        1.04        0.20      1.37 o 
   6   0  11       38.41       38.21      2.39 o 
   7   0  11        0.35       -0.68      1.36 o 
  -7   1  11        5.54        1.76      1.95 o 
  -6   1  11        0.00       -1.56      1.56 o 
  -5   1  11        0.07        0.26      1.03 o 
  -4   1  11       39.83       37.85      1.15 o 
  -3   1  11      114.16      112.38      1.79 o 
  -2   1  11      194.93      177.52      2.29 o 
  -1   1  11       63.38       51.37      1.19 o 
   0   1  11      101.26      103.52      1.77 o 
   1   1  11      518.24      529.47      6.84 o 
   2   1  11       62.91       65.05      1.38 o 
   3   1  11        5.22        6.85      0.79 o 
   4   1  11        1.28        2.15      1.37 o 
   5   1  11       16.13       24.03      2.54 o 
   6   1  11        7.03        6.45      1.76 o 
   7   1  11        1.59       -0.39      1.56 o 
  -7   2  11       31.43       27.75      2.54 o 
  -6   2  11        4.83        5.73      1.27 o 
  -5   2  11      110.78      114.57      3.47 o 
  -4   2  11       90.66       77.88      1.70 o 
  -3   2  11      414.85      414.05      5.77 o 
  -2   2  11      135.36      126.42      2.52 o 
  -1   2  11      238.02      235.39      2.90 o 
   0   2  11      371.55      364.72      4.81 o 
   1   2  11       22.67       22.18      0.94 o 
   2   2  11        1.13        0.18      0.48 o 
   3   2  11      171.99      174.60      3.31 o 
   4   2  11       47.52       60.34      1.80 o 
   5   2  11       31.34       28.92      2.54 o 
   6   2  11       10.51       11.14      1.76 o 
   7   2  11        2.29        0.20      1.76 o 
  -7   3  11       88.90       86.17      4.69 o 
  -6   3  11        6.54        2.60      1.17 o 
  -5   3  11       74.26       74.73      2.09 o 
  -4   3  11        1.44        0.72      0.57 o 
  -3   3  11      167.96      153.87      2.54 o 
  -2   3  11      386.02      361.33      5.01 o 
  -1   3  11      168.49      155.30      2.62 o 
   0   3  11        0.16        0.57      0.53 o 
   1   3  11      263.02      268.02      3.64 o 
   2   3  11      152.09      162.49      2.42 o 
   3   3  11       11.06       10.94      0.77 o 
   4   3  11       47.44       61.84      1.75 o 
   5   3  11        2.39        3.71      0.97 o 
   6   3  11        0.61       -1.37      1.37 o 
   7   3  11        0.00       -0.98      1.56 o 
  -7   4  11        1.12        0.20      1.95 o 
  -6   4  11       14.58       12.11      1.38 o 
  -5   4  11       24.07       21.08      2.31 o 
  -4   4  11       29.21       28.18      1.12 o 
  -3   4  11      152.04      138.65      2.90 o 
  -2   4  11      174.65      175.89      3.19 o 
  -1   4  11      206.35      192.48      3.08 o 
   0   4  11      352.37      369.05      5.42 o 
   1   4  11      285.34      279.12      4.24 o 
   2   4  11       72.54       74.30      1.40 o 
   3   4  11       76.35       76.09      1.86 o 
   4   4  11       11.71       12.74      0.89 o 
   5   4  11        0.11       -0.59      0.77 o 
   6   4  11       17.31       16.80      1.76 o 
   7   4  11        9.57       11.33      1.76 o 
   8   4  11       10.66        9.57      1.95 o 
  -7   5  11        1.40        0.20      1.95 o 
  -6   5  11       10.42        8.84      1.95 o 
  -5   5  11       49.26       45.50      2.14 o 
  -4   5  11       17.72       15.33      0.80 o 
  -3   5  11        1.71        0.21      0.47 o 
  -2   5  11      123.14      116.55      2.31 o 
  -1   5  11      872.55      838.34     11.68 o 
   0   5  11       34.17       33.87      1.13 o 
   1   5  11       27.73       28.30      1.13 o 
   2   5  11        7.17        6.36      0.71 o 
   3   5  11        3.96        3.59      0.89 o 
   4   5  11        0.09        0.21      0.66 o 
   5   5  11        3.52        3.34      0.75 o 
   6   5  11       14.40       13.19      2.25 o 
   7   5  11       23.56       25.40      2.74 o 
   8   5  11        2.04        1.17      1.56 o 
  -7   6  11        0.28        0.00      1.95 o 
  -6   6  11        0.69        1.15      1.17 o 
  -5   6  11        9.48        3.86      1.03 o 
  -4   6  11        3.91        2.91      0.65 o 
  -3   6  11        1.69        1.28      0.48 o 
  -2   6  11       11.84       12.25      0.73 o 
  -1   6  11       16.84       28.86      1.04 o 
   0   6  11       64.48       60.81      1.41 o 
   1   6  11       29.61       28.46      1.64 o 
   2   6  11        0.04        0.76      0.57 o 
   3   6  11       28.60       31.89      1.72 o 
   4   6  11      129.02      124.62      4.30 o 
   5   6  11      176.72      192.40      6.37 o 
   6   6  11        0.17       -0.51      0.79 o 
   7   6  11        0.18       -0.39      1.37 o 
  -6   7  11        0.66        2.03      1.17 o 
  -5   7  11        0.06       -0.49      0.97 o 
  -4   7  11        0.33       -0.55      0.71 o 
  -3   7  11       13.20       13.47      0.79 o 
  -2   7  11       21.94       17.33      1.00 o 
  -1   7  11       64.77       59.31      1.33 o 
   0   7  11      159.27      149.35      2.47 o 
   1   7  11       55.73       52.86      1.33 o 
   2   7  11       12.08       10.94      0.79 o 
   3   7  11       20.98       27.05      1.64 o 
   4   7  11       28.65       26.39      1.78 o 
   5   7  11        2.08        0.87      1.27 o 
   6   7  11       11.15       13.52      1.37 o 
   7   7  11       20.89       21.10      2.34 o 
  -6   8  11        9.03        9.24      1.31 o 
  -5   8  11       13.91       15.30      1.31 o 
  -4   8  11       20.71       16.18      0.80 o 
  -3   8  11        1.79        0.60      0.79 o 
  -2   8  11        0.07       -0.55      0.78 o 
  -1   8  11       27.44       29.05      1.23 o 
   0   8  11        2.61        2.30      0.56 o 
   1   8  11       19.01       18.30      0.97 o 
   2   8  11       32.82       33.26      2.05 o 
   3   8  11        0.95        0.02      0.79 o 
   4   8  11       20.35       15.54      1.66 o 
   5   8  11       15.01       11.33      1.95 o 
   6   8  11       46.39       48.26      3.91 o 
   7   8  11        7.07        5.48      1.15 o 
  -6   9  11        9.20        8.60      1.76 o 
  -5   9  11       40.83       37.98      2.06 o 
  -4   9  11        0.46        0.18      0.89 o 
  -3   9  11        0.22       -0.49      0.79 o 
  -2   9  11        1.36        0.59      1.37 o 
  -1   9  11       33.53       27.80      1.33 o 
   0   9  11        2.80        2.61      0.79 o 
   1   9  11       32.62       29.74      1.22 o 
   2   9  11       26.62       22.48      1.36 o 
   3   9  11       25.01       18.52      1.31 o 
   4   9  11        3.43        3.71      1.76 o 
   5   9  11        0.71       -0.98      1.76 o 
   6   9  11        3.26        3.32      1.95 o 
   7   9  11        0.31        0.98      2.34 o 
  -5  10  11       13.17       16.02      1.76 o 
  -4  10  11        0.06        0.65      0.89 o 
  -3  10  11        5.46        5.86      1.56 o 
  -2  10  11        1.31        2.74      1.37 o 
  -1  10  11       48.28       43.18      3.13 o 
   0  10  11       28.22       29.44      1.63 o 
   1  10  11        6.25        8.10      0.69 o 
   2  10  11       22.13       24.22      1.95 o 
   3  10  11       14.63       15.04      1.76 o 
   4  10  11       25.30       23.25      2.15 o 
   5  10  11       17.03       15.24      2.15 o 
   6  10  11        0.03       -0.98      2.15 o 
  -3  11  11       25.30       27.55      2.93 o 
  -2  11  11       22.87       27.35      2.74 o 
  -1  11  11        0.27        0.98      1.56 o 
   0  11  11        0.01       -1.56      1.56 o 
   1  11  11       93.31      100.63      3.52 o 
   2  11  11       14.34       14.46      1.56 o 
   3  11  11        0.98        2.15      1.56 o 
   4  11  11        0.24       -1.76      1.76 o 
   5  11  11        5.41        5.08      1.95 o 
   6  11  11        0.84        1.56      2.15 o 
  -1  12  11       17.46       13.87      2.15 o 
   0  12  11       34.39       29.50      3.13 o 
   1  12  11        1.07        0.78      1.37 o 
   2  12  11       31.24       33.61      2.74 o 
   3  12  11       15.61       15.44      1.95 o 
   4  12  11        7.68        6.64      1.95 o 
   5  12  11        4.16        1.17      1.95 o 
   2  13  11       56.43       50.61      3.13 o 
   3  13  11        0.57        0.78      1.76 o 
   4  13  11        0.94       -0.78      1.95 o 
   1  14  11        2.63        5.47      1.56 o 
   2  14  11        2.94        2.93      1.76 o 
  -3  -6  12       40.05       47.37      9.48 o 
  -2  -6  12        8.07        7.61      1.58 o 
  -1  -6  12        5.88        5.38      1.50 o 
   0  -6  12       47.98       48.16      6.45 o 
   1  -6  12        8.15        6.45      2.34 o 
   2  -6  12       22.70       20.91      2.93 o 
  -4  -5  12        8.35        7.42      2.15 o 
  -3  -5  12        0.04        3.52      2.15 o 
  -2  -5  12       21.02       22.08      1.86 o 
  -1  -5  12       35.64       34.63      5.96 o 
   0  -5  12       14.45       12.34      1.66 o 
   1  -5  12       14.99       11.24      1.50 o 
   2  -5  12       11.90        9.18      2.34 o 
   3  -5  12        1.15       -2.15      2.15 o 
  -5  -4  12        3.31        5.47      2.15 o 
  -4  -4  12       11.67       15.24      2.34 o 
  -3  -4  12      193.31      215.32      7.62 o 
  -2  -4  12       18.88       18.37      2.34 o 
  -1  -4  12        0.48       -0.59      1.56 o 
   0  -4  12        2.58        2.44      1.56 o 
   1  -4  12       19.70       23.92      1.53 o 
   2  -4  12       22.95       26.78      2.25 o 
   3  -4  12        4.06        2.27      1.36 o 
   4  -4  12       20.34       21.30      2.93 o 
  -5  -3  12       25.95       29.70      3.52 o 
  -4  -3  12        1.90        2.93      1.76 o 
  -3  -3  12       88.90      100.43      4.69 o 
  -2  -3  12       29.58       35.17      3.13 o 
  -1  -3  12      139.10      151.82      5.67 o 
   0  -3  12       25.16       31.07      2.93 o 
   1  -3  12        0.04       -0.10      1.17 o 
   2  -3  12        7.64        6.16      1.22 o 
   3  -3  12      115.18      109.91      3.52 o 
   4  -3  12       10.65        8.02      1.52 o 
   5  -3  12        0.01       -2.15      2.15 o 
  -6  -2  12        4.60        7.23      1.95 o 
  -5  -2  12        6.11        7.61      1.24 o 
  -4  -2  12       46.39       40.59      3.22 o 
  -3  -2  12      106.37      105.32      2.86 o 
  -2  -2  12      116.69      141.07      5.28 o 
  -1  -2  12       18.99       18.95      1.95 o 
   0  -2  12        7.90       11.33      1.76 o 
   1  -2  12        2.22        4.49      1.56 o 
   2  -2  12        1.60        0.98      1.37 o 
   3  -2  12       32.09       39.08      2.44 o 
   4  -2  12        1.10       -1.66      1.66 o 
   5  -2  12       38.06       42.49      5.76 o 
  -6  -1  12       26.06       33.50      3.71 o 
  -5  -1  12       70.63       72.84      4.01 o 
  -4  -1  12       11.61       10.98      0.82 o 
  -3  -1  12        2.72        2.89      0.58 o 
  -2  -1  12        8.06        7.74      0.74 o 
  -1  -1  12      203.06      197.91      3.20 o 
   0  -1  12       46.96       47.83      2.13 o 
   1  -1  12        4.19        2.15      1.37 o 
   2  -1  12        0.77        1.95      1.37 o 
   3  -1  12       16.63       19.15      1.95 o 
   4  -1  12       45.79       34.19      3.13 o 
   5  -1  12        4.55        5.69      1.41 o 
   6  -1  12        3.38        4.72      1.56 o 
  -6   0  12       10.90       11.22      1.49 o 
  -5   0  12        0.68        0.92      0.80 o 
  -4   0  12        2.07        1.50      0.58 o 
  -3   0  12       88.24       82.93      1.57 o 
  -2   0  12       52.33       51.97      1.38 o 
  -1   0  12        1.35        1.92      0.50 o 
   0   0  12       37.96       41.94      1.26 o 
   1   0  12        6.13        6.15      0.63 o 
   2   0  12        1.00       -0.52      0.68 o 
   3   0  12       17.22       20.71      2.54 o 
   4   0  12       69.51       72.88      3.71 o 
   5   0  12      100.48       96.33      4.30 o 
   6   0  12       18.68       19.93      2.34 o 
  -6   1  12        0.09       -1.17      1.17 o 
  -5   1  12       50.84       57.35      2.49 o 
  -4   1  12       39.10       39.23      1.23 o 
  -3   1  12        0.32        0.27      0.49 o 
  -2   1  12       29.64       27.20      1.11 o 
  -1   1  12        0.37        0.40      0.48 o 
   0   1  12       68.32       73.22      1.44 o 
   1   1  12       47.34       43.22      1.26 o 
   2   1  12        0.42        0.01      0.53 o 
   3   1  12      100.36      104.84      7.91 o 
   4   1  12       36.27       30.87      2.54 o 
   5   1  12       19.20       19.93      1.95 o 
   6   1  12        0.10        0.20      1.56 o 
   7   1  12        7.67        8.01      1.95 o 
  -7   2  12        1.70        0.78      1.95 o 
  -6   2  12       32.85       30.87      2.35 o 
  -5   2  12        8.20       10.62      1.56 o 
  -4   2  12       21.40       14.78      0.84 o 
  -3   2  12        1.64        1.77      0.59 o 
  -2   2  12       25.98       20.81      1.14 o 
  -1   2  12       11.83        9.10      0.83 o 
   0   2  12        3.03        1.74      0.48 o 
   1   2  12        7.59        6.25      0.63 o 
   2   2  12        9.48        6.86      0.65 o 
   3   2  12       41.53       45.31      2.11 o 
   4   2  12        0.91       -0.29      0.83 o 
   5   2  12       32.56       24.23      2.54 o 
   6   2  12       92.90      102.97      4.49 o 
   7   2  12       15.98       14.46      2.15 o 
  -7   3  12        0.23       -0.98      1.95 o 
  -6   3  12        2.28       -0.39      1.24 o 
  -5   3  12       16.69       16.91      1.45 o 
  -4   3  12       16.67       16.53      0.89 o 
  -3   3  12        8.53        6.96      0.77 o 
  -2   3  12       19.63       19.40      1.10 o 
  -1   3  12      103.01      100.90      1.97 o 
   0   3  12        0.17       -0.18      0.53 o 
   1   3  12       42.73       40.52      1.06 o 
   2   3  12       31.38       28.81      1.11 o 
   3   3  12        0.00        0.30      0.66 o 
   4   3  12       78.67       80.59      2.09 o 
   5   3  12       73.89       71.90      3.32 o 
   6   3  12        2.84        4.69      1.56 o 
   7   3  12        2.45        0.78      1.56 o 
  -6   4  12        3.38        1.95      1.24 o 
  -5   4  12        3.76        6.42      1.47 o 
  -4   4  12        8.18        7.98      0.71 o 
  -3   4  12       21.11       21.49      1.23 o 
  -2   4  12        0.33       -0.39      0.57 o 
  -1   4  12       79.94       69.83      1.59 o 
   0   4  12       80.22       74.94      1.62 o 
   1   4  12       29.04       26.01      1.24 o 
   2   4  12        0.84       -0.10      0.50 o 
   3   4  12       49.33       48.22      1.52 o 
   4   4  12       52.22       52.23      1.70 o 
   5   4  12        0.22       -0.57      0.77 o 
   6   4  12        0.13        1.95      1.37 o 
   7   4  12        6.32        6.45      1.76 o 
  -6   5  12        1.56        1.95      1.76 o 
  -5   5  12        1.92        1.47      1.11 o 
  -4   5  12       46.59       45.24      3.03 o 
  -3   5  12       20.62       20.75      1.06 o 
  -2   5  12       73.10       63.85      1.62 o 
  -1   5  12        0.12        0.00      0.47 o 
   0   5  12       43.03       40.83      1.23 o 
   1   5  12        0.05        0.49      0.55 o 
   2   5  12       22.80       29.11      1.47 o 
   3   5  12       87.59       79.84      2.49 o 
   4   5  12        1.71        0.34      0.68 o 
   5   5  12        3.69        4.01      1.22 o 
   6   5  12       17.16       21.88      2.54 o 
   7   5  12        1.92       -0.39      1.56 o 
  -6   6  12        1.70        3.52      1.76 o 
  -5   6  12       19.35       18.44      1.86 o 
  -4   6  12        7.70        9.33      1.27 o 
  -3   6  12        0.00        0.54      0.59 o 
  -2   6  12       17.69       12.85      0.85 o 
  -1   6  12        4.40        4.50      0.57 o 
   0   6  12       89.24       79.43      1.63 o 
   1   6  12        1.21        0.63      0.57 o 
   2   6  12        0.81        0.29      0.66 o 
   3   6  12        9.36        9.05      1.03 o 
   4   6  12        8.20        6.75      1.17 o 
   5   6  12       15.38       13.74      1.17 o 
   6   6  12        6.63        2.03      1.08 o 
   7   6  12        5.20        5.67      1.56 o 
  -6   7  12       12.90       14.85      2.15 o 
  -5   7  12       13.50       13.62      1.31 o 
  -4   7  12        0.19        0.20      0.97 o 
  -3   7  12       52.14       50.89      1.55 o 
  -2   7  12       97.74       90.15      2.24 o 
  -1   7  12      117.99      113.90      2.06 o 
   0   7  12       34.83       40.42      1.19 o 
   1   7  12        9.17        7.10      0.73 o 
   2   7  12       37.11       25.85      1.34 o 
   3   7  12       13.96       16.75      1.37 o 
   4   7  12       12.93        9.83      1.17 o 
   5   7  12        4.36        2.74      1.76 o 
   6   7  12        4.54        0.95      1.01 o 
   7   7  12        2.85        2.74      1.37 o 
  -6   8  12        2.21       -1.37      1.76 o 
  -5   8  12        2.88        1.95      1.11 o 
  -4   8  12       24.68       24.80      2.83 o 
  -3   8  12       36.14       35.23      1.73 o 
  -2   8  12       47.16       44.14      1.35 o 
  -1   8  12        0.08       -0.10      0.67 o 
   0   8  12       51.83       48.40      1.76 o 
   1   8  12       19.63       18.84      2.01 o 
   2   8  12       13.72       12.52      1.76 o 
   3   8  12        8.53        9.24      1.03 o 
   4   8  12        7.35        4.88      1.76 o 
   5   8  12       15.37        9.57      1.95 o 
   6   8  12        0.26       -1.37      1.76 o 
   7   8  12        0.02        1.76      2.34 o 
  -5   9  12       24.76       27.89      2.44 o 
  -4   9  12       22.37       20.71      1.76 o 
  -3   9  12        0.93       -0.15      0.79 o 
  -2   9  12       21.34       19.09      1.31 o 
  -1   9  12        0.94        0.67      0.79 o 
   0   9  12        7.74        6.64      0.74 o 
   1   9  12        2.29        1.64      0.68 o 
   2   9  12        2.58        1.25      0.79 o 
   3   9  12        0.98       -1.37      1.37 o 
   4   9  12        9.99       13.68      1.95 o 
   5   9  12        1.12        2.74      1.76 o 
   6   9  12        0.59       -0.78      2.15 o 
  -4  10  12        1.04        1.70      1.76 o 
  -3  10  12       20.44       29.70      2.93 o 
  -2  10  12       17.79       15.83      1.95 o 
  -1  10  12       26.77       29.50      2.93 o 
   0  10  12       12.73       12.24      1.17 o 
   1  10  12        5.42        6.05      0.72 o 
   2  10  12        2.57        3.32      1.37 o 
   3  10  12       11.63        8.21      1.76 o 
   4  10  12        1.97        2.34      1.76 o 
   5  10  12       12.53        6.25      2.15 o 
   6  10  12       11.23       13.68      2.54 o 
  -4  11  12       17.93       20.13      2.15 o 
  -3  11  12        2.52        6.25      1.76 o 
  -2  11  12        0.21        0.78      1.56 o 
  -1  11  12       11.06       11.14      1.76 o 
   0  11  12        2.48        2.66      0.98 o 
   1  11  12       15.29       16.41      1.56 o 
   2  11  12       24.80       26.96      2.74 o 
   3  11  12        0.14       -0.98      1.56 o 
   4  11  12        5.21        3.71      1.76 o 
   5  11  12       27.77       39.08      3.91 o 
  -1  12  12        0.77        1.95      1.76 o 
   0  12  12        0.37       -1.76      1.76 o 
   1  12  12        0.18       -0.39      1.37 o 
   2  12  12        0.25        0.20      1.37 o 
   3  12  12        2.24        2.34      1.76 o 
   4  12  12        1.57       -1.56      1.76 o 
   5  12  12        5.14        5.28      2.15 o 
   1  13  12        7.41        1.76      1.56 o 
   2  13  12        4.05        2.34      1.76 o 
   3  13  12        0.56        1.56      1.76 o 
  -2  -5  13        0.44        0.59      1.95 o 
  -1  -5  13        6.69        6.25      1.95 o 
   0  -5  13       43.58       49.82      2.31 o 
   1  -5  13       41.76       43.97      4.88 o 
   2  -5  13       20.62       18.76      2.93 o 
  -4  -4  13       14.62       16.02      2.34 o 
  -3  -4  13       11.55       13.68      2.34 o 
  -2  -4  13        3.75        6.84      1.95 o 
  -1  -4  13       34.86       37.32      3.32 o 
   0  -4  13        4.26        7.23      1.95 o 
   1  -4  13        0.09       -0.38      1.15 o 
   2  -4  13       28.60       32.66      2.53 o 
   3  -4  13       12.82       13.91      1.78 o 
  -4  -3  13       29.82       31.85      3.52 o 
  -3  -3  13        9.34       16.22      2.15 o 
  -2  -3  13        4.18        4.69      1.76 o 
  -1  -3  13        2.71        1.76      1.56 o 
   0  -3  13       76.22       87.73      4.30 o 
   1  -3  13      119.32      134.82      5.47 o 
   2  -3  13       90.98       95.74      4.49 o 
   3  -3  13       76.19       75.39      3.17 o 
   4  -3  13        0.61       -1.47      1.47 o 
  -5  -2  13        8.74        7.85      1.76 o 
  -4  -2  13        1.04        1.07      1.03 o 
  -3  -2  13       13.69       16.02      1.95 o 
  -2  -2  13       30.06       38.69      3.13 o 
  -1  -2  13      146.35      151.23      5.67 o 
   0  -2  13       77.16       78.35      3.91 o 
   1  -2  13       27.93       28.14      2.93 o 
   2  -2  13        9.31        7.23      1.76 o 
   3  -2  13       39.82       45.13      3.52 o 
   4  -2  13       12.51       15.04      2.34 o 
   5  -2  13       16.32       18.08      1.78 o 
  -5  -1  13        0.04        0.95      1.07 o 
  -4  -1  13        1.12        0.78      1.37 o 
  -3  -1  13        0.25        0.45      0.75 o 
  -2  -1  13       27.47       27.96      1.61 o 
  -1  -1  13        1.98        1.37      1.37 o 
   0  -1  13        0.36       -0.20      1.37 o 
   1  -1  13       91.20       98.48      4.10 o 
   2  -1  13       70.17       75.42      3.91 o 
   3  -1  13      129.24      141.27      5.47 o 
   4  -1  13       31.08       29.70      3.32 o 
   5  -1  13        0.61        0.20      1.76 o 
  -6   0  13        0.24        1.76      1.17 o 
  -5   0  13        8.81       11.83      1.04 o 
  -4   0  13       29.24       24.18      2.02 o 
  -3   0  13        7.35        7.96      0.80 o 
  -2   0  13        0.61       -0.59      0.62 o 
  -1   0  13       73.86       81.14      1.78 o 
   0   0  13      107.03      104.08      2.05 o 
   1   0  13       60.40       58.84      2.85 o 
   2   0  13       24.57       30.29      2.74 o 
   3   0  13       22.18       22.67      2.15 o 
   4   0  13       16.38       14.85      1.95 o 
   5   0  13       50.48       61.55      3.71 o 
   6   0  13        5.77        8.79      2.15 o 
  -6   1  13       14.77       17.78      2.34 o 
  -5   1  13        8.73        9.48      1.38 o 
  -4   1  13        3.58        2.54      1.17 o 
  -3   1  13       18.41       20.58      1.00 o 
  -2   1  13       21.77       24.92      1.06 o 
  -1   1  13       34.30       35.35      1.21 o 
   0   1  13       28.25       27.54      1.17 o 
   1   1  13        1.84        2.83      0.63 o 
   2   1  13       30.64       31.23      1.62 o 
   3   1  13       47.68       60.57      3.13 o 
   4   1  13       49.74       46.50      2.93 o 
   5   1  13        2.16        3.52      1.56 o 
   6   1  13        3.70        1.37      1.76 o 
  -6   2  13       28.69       27.75      2.54 o 
  -5   2  13        4.02        1.36      1.86 o 
  -4   2  13        9.24        8.42      1.24 o 
  -3   2  13        4.81        0.95      0.74 o 
  -2   2  13       36.09       37.06      1.49 o 
  -1   2  13        0.18        0.20      0.48 o 
   0   2  13        1.80        3.18      0.59 o 
   1   2  13        9.01       15.44      0.85 o 
   2   2  13        0.20       -0.59      0.59 o 
   3   2  13        2.35        2.29      0.80 o 
   4   2  13        1.22        0.39      1.37 o 
   5   2  13       26.00       26.57      2.74 o 
   6   2  13       22.32       30.87      3.13 o 
  -6   3  13        7.77        9.38      2.15 o 
  -5   3  13       18.21       24.18      1.86 o 
  -4   3  13        6.79        7.48      1.24 o 
  -3   3  13        0.74        0.88      0.69 o 
  -2   3  13        0.33       -0.01      0.69 o 
  -1   3  13       56.01       63.31      1.62 o 
   0   3  13       17.06       17.91      1.08 o 
   1   3  13        0.94        0.59      0.68 o 
   2   3  13        0.84        0.44      0.56 o 
   3   3  13      144.04      157.19      3.15 o 
   4   3  13       31.99       32.68      1.72 o 
   5   3  13        3.93        3.13      1.37 o 
   6   3  13        3.58        4.49      1.76 o 
  -6   4  13       57.86       67.60      4.30 o 
  -5   4  13       28.27       26.89      3.52 o 
  -4   4  13        0.49       -1.00      1.86 o 
  -3   4  13        0.04       -0.61      0.61 o 
  -2   4  13        5.80        5.87      0.88 o 
  -1   4  13       40.38       32.68      1.22 o 
   0   4  13        5.45        5.65      0.75 o 
   1   4  13       54.66       59.67      1.71 o 
   2   4  13       25.00       31.12      1.46 o 
   3   4  13        0.62        1.52      0.68 o 
   4   4  13       14.73       13.81      1.35 o 
   5   4  13       14.58       11.73      2.74 o 
   6   4  13        7.57       10.55      1.76 o 
  -6   5  13        0.70        2.93      1.95 o 
  -5   5  13        3.82        3.54      2.54 o 
  -4   5  13       37.28       47.02      2.64 o 
  -3   5  13        0.00       -0.29      0.97 o 
  -2   5  13        0.76        0.44      0.59 o 
  -1   5  13        0.02        0.75      0.68 o 
   0   5  13      123.81      124.92      2.58 o 
   1   5  13       24.36       26.63      1.34 o 
   2   5  13       40.34       41.40      1.57 o 
   3   5  13       12.75       14.90      1.17 o 
   4   5  13       65.49       78.49      2.04 o 
   5   5  13       34.25       38.39      3.03 o 
   6   5  13        9.85       12.70      1.76 o 
  -6   6  13        7.04        8.99      2.15 o 
  -5   6  13        1.15        1.95      1.17 o 
  -4   6  13        0.64        1.46      1.03 o 
  -3   6  13        2.76        0.77      1.07 o 
  -2   6  13        0.73       -0.15      0.59 o 
  -1   6  13       14.57       13.39      0.89 o 
   0   6  13       35.93       35.85      1.39 o 
   1   6  13       53.16       51.82      1.62 o 
   2   6  13      138.86      149.43      3.03 o 
   3   6  13       85.46       89.43      2.69 o 
   4   6  13       45.22       38.08      3.42 o 
   5   6  13       17.50       18.18      1.95 o 
   6   6  13        5.37        4.69      1.30 o 
  -5   7  13        4.47        5.86      1.76 o 
  -4   7  13       37.95       41.22      2.11 o 
  -3   7  13        3.61        4.58      1.03 o 
  -2   7  13       20.57       21.79      1.52 o 
  -1   7  13        7.90        8.78      0.69 o 
   0   7  13       35.78       37.54      1.41 o 
   1   7  13       97.54      100.81      2.27 o 
   2   7  13       97.93      107.55      2.42 o 
   3   7  13       20.23       17.69      2.54 o 
   4   7  13       11.72       11.14      1.95 o 
   5   7  13        5.15        4.49      1.95 o 
   6   7  13       58.16       63.50      4.49 o 
  -5   8  13        3.09        3.71      1.76 o 
  -4   8  13        4.66        3.78      1.03 o 
  -3   8  13        0.97       -0.03      2.25 o 
  -2   8  13        6.34        2.71      1.56 o 
  -1   8  13        2.96        3.47      0.93 o 
   0   8  13       27.84       25.90      1.22 o 
   1   8  13        4.51        2.19      0.68 o 
   2   8  13       47.86       48.26      2.93 o 
   3   8  13       68.81       75.81      3.71 o 
   4   8  13       46.66       44.55      3.52 o 
   5   8  13        7.15        3.91      1.95 o 
   6   8  13       25.08       22.47      2.74 o 
  -4   9  13        0.06       -0.55      1.03 o 
  -3   9  13        1.29        1.26      0.94 o 
  -2   9  13       12.15       10.61      1.56 o 
  -1   9  13       40.32       44.62      1.92 o 
   0   9  13        6.95        7.67      1.08 o 
   1   9  13       34.45       31.48      1.88 o 
   2   9  13        7.57        7.03      1.56 o 
   3   9  13       13.31       12.90      1.76 o 
   4   9  13        1.78        1.37      1.76 o 
   5   9  13       14.05        9.77      2.15 o 
   6   9  13        2.60       -1.76      2.15 o 
  -4  10  13        1.04        0.00      1.37 o 
  -3  10  13        0.55        1.48      1.37 o 
  -2  10  13       13.38       10.21      2.05 o 
  -1  10  13       32.48       32.28      1.77 o 
   0  10  13       14.66       13.95      1.17 o 
   1  10  13        4.42        2.50      1.08 o 
   2  10  13        2.12        2.93      1.56 o 
   3  10  13       44.20       51.58      3.52 o 
   4  10  13       22.59       21.10      2.15 o 
   5  10  13        0.19       -1.95      1.95 o 
  -3  11  13       10.06        7.82      1.76 o 
  -2  11  13       12.80       10.94      1.95 o 
  -1  11  13       28.32       32.24      3.13 o 
   0  11  13        1.19       -1.34      1.86 o 
   1  11  13        1.86       -1.56      1.56 o 
   2  11  13       15.57       15.24      1.76 o 
   3  11  13        4.50        5.08      1.76 o 
   4  11  13        0.39        0.39      1.76 o 
   5  11  13        5.66        1.76      2.15 o 
  -2  12  13        2.25        2.93      1.76 o 
  -1  12  13       30.95       30.48      3.32 o 
   0  12  13       31.85       33.29      1.95 o 
   1  12  13       56.94       63.11      3.13 o 
   2  12  13        2.45        2.54      1.76 o 
   3  12  13       14.86       16.80      1.95 o 
   4  12  13       15.60       18.37      2.34 o 
   0  13  13        3.57       -1.95      1.95 o 
   1  13  13        3.25        0.98      1.56 o 
   2  13  13        1.64        0.39      1.76 o 
  -2  -4  14       34.49       42.79      3.91 o 
  -1  -4  14        0.98        1.56      1.76 o 
   0  -4  14        6.35        6.25      1.95 o 
   1  -4  14        4.68        7.23      2.15 o 
  -3  -3  14       61.13       71.32      4.30 o 
  -2  -3  14       15.10       19.73      2.34 o 
  -1  -3  14       84.96       91.44      4.49 o 
   0  -3  14      123.77      151.04      6.06 o 
   1  -3  14       29.60       36.54      3.52 o 
   2  -3  14       24.13       29.89      3.32 o 
   3  -3  14        0.62       -1.95      1.95 o 
  -4  -2  14        7.88        9.77      1.95 o 
  -3  -2  14       98.90      113.52      4.88 o 
  -2  -2  14       97.02      111.18      4.88 o 
  -1  -2  14       49.81       57.05      3.71 o 
   0  -2  14        0.11        1.37      1.76 o 
   1  -2  14        7.33       10.16      1.95 o 
   2  -2  14        7.90       10.75      1.95 o 
   3  -2  14       12.37       10.36      2.15 o 
   4  -2  14        6.27        7.03      2.15 o 
  -4  -1  14       42.92       52.85      2.41 o 
  -3  -1  14       52.33       61.18      4.40 o 
  -2  -1  14        6.04        9.57      1.76 o 
  -1  -1  14       16.26       19.93      2.15 o 
   0  -1  14      102.76      111.18      4.69 o 
   1  -1  14       78.02       89.68      4.10 o 
   2  -1  14       15.22       21.88      2.15 o 
   3  -1  14       44.15       45.33      3.71 o 
   4  -1  14        0.27       -1.76      1.76 o 
  -5   0  14        4.73        5.47      1.37 o 
  -4   0  14        0.78        0.99      0.97 o 
  -3   0  14       10.43       10.26      0.96 o 
  -2   0  14      129.19      136.42      3.92 o 
  -1   0  14      271.21      260.00      4.40 o 
   0   0  14       10.02       10.57      2.64 o 
   1   0  14        4.16        2.93      1.56 o 
   2   0  14        7.42        6.45      1.76 o 
   3   0  14        4.60        5.47      1.76 o 
   4   0  14        0.97        0.00      1.56 o 
   5   0  14        4.30        3.32      1.76 o 
  -5   1  14        0.45       -0.20      1.95 o 
  -4   1  14       49.45       44.00      2.49 o 
  -3   1  14      191.89      202.35      3.82 o 
  -2   1  14      102.38      105.03      2.14 o 
  -1   1  14        0.28        0.86      0.65 o 
   0   1  14        6.05        4.42      0.70 o 
   1   1  14       77.65       75.06      1.75 o 
   2   1  14       33.06       33.53      6.25 o 
   3   1  14        3.00        2.54      1.56 o 
   4   1  14        5.51        2.34      1.56 o 
   5   1  14        2.35        1.56      1.76 o 
  -5   2  14       41.66       32.24      2.74 o 
  -4   2  14        6.69        3.52      1.24 o 
  -3   2  14        2.56        3.22      1.11 o 
  -2   2  14       19.94       20.43      1.19 o 
  -1   2  14      145.36      146.44      2.58 o 
   0   2  14      121.81      111.36      2.12 o 
   1   2  14        1.85        1.27      0.63 o 
   2   2  14       28.54       26.20      1.64 o 
   3   2  14        2.64        1.66      1.27 o 
   4   2  14       13.28       12.70      1.76 o 
   5   2  14       13.73       13.48      1.95 o 
  -5   3  14        0.37       -1.76      1.76 o 
  -4   3  14        0.05       -0.49      1.11 o 
  -3   3  14      104.05      108.92      3.24 o 
  -2   3  14      180.92      185.84      5.57 o 
  -1   3  14      159.12      140.98      3.00 o 
   0   3  14        0.58        0.62      0.75 o 
   1   3  14       45.54       39.19      1.44 o 
   2   3  14       97.30       91.37      1.94 o 
   3   3  14       34.29       34.40      1.55 o 
   4   3  14        6.12        6.25      1.37 o 
   5   3  14        2.61        5.08      1.56 o 
   6   3  14        0.58        0.39      1.56 o 
  -5   4  14       42.33       41.62      3.71 o 
  -4   4  14       71.31       54.42      3.03 o 
  -3   4  14       17.78       17.10      1.38 o 
  -2   4  14        2.38        1.62      1.03 o 
  -1   4  14      230.10      233.55      4.24 o 
   0   4  14      150.86      140.21      2.89 o 
   1   4  14       35.02       29.11      1.57 o 
   2   4  14        0.16       -0.75      0.75 o 
   3   4  14        1.23        0.96      0.96 o 
   4   4  14        5.03        5.52      1.08 o 
   5   4  14        0.12        0.39      1.37 o 
   6   4  14        2.07        1.95      1.56 o 
  -5   5  14        0.02        0.78      1.76 o 
  -4   5  14        6.48        6.05      1.66 o 
  -3   5  14        2.65        2.15      1.11 o 
  -2   5  14       62.41       71.15      2.53 o 
  -1   5  14       95.27      100.44      2.95 o 
   0   5  14      152.21      132.44      3.09 o 
   1   5  14       10.00        5.27      0.83 o 
   2   5  14       48.98       41.68      1.81 o 
   3   5  14       22.15       19.34      2.15 o 
   4   5  14        7.43        6.93      1.01 o 
   5   5  14       31.60       36.13      2.10 o 
   6   5  14        0.08       -1.37      1.37 o 
  -5   6  14        0.38        1.76      1.76 o 
  -4   6  14       47.00       40.35      2.34 o 
  -3   6  14       31.12       27.67      2.15 o 
  -2   6  14       43.26       44.84      2.20 o 
  -1   6  14       95.84       88.69      3.61 o 
   0   6  14      345.77      357.50      7.43 o 
   1   6  14      122.19      113.12      3.23 o 
   2   6  14       39.18       40.01      2.25 o 
   3   6  14        0.61       -0.39      1.56 o 
   4   6  14        1.24        1.76      1.76 o 
   5   6  14        2.33        0.59      1.95 o 
   6   6  14       17.05       15.44      1.76 o 
  -5   7  14        0.30        0.78      1.76 o 
  -4   7  14        0.13        0.74      1.17 o 
  -3   7  14        0.02       -0.27      1.17 o 
  -2   7  14       30.31       25.10      1.97 o 
  -1   7  14       29.40       36.77      1.97 o 
   0   7  14      140.06      144.56      3.70 o 
   1   7  14        5.79        4.22      1.86 o 
   2   7  14        4.60        0.56      1.17 o 
   3   7  14        2.15        0.39      1.56 o 
   4   7  14        0.01       -1.76      1.76 o 
   5   7  14        4.79        4.30      2.15 o 
   6   7  14       16.73       16.41      2.54 o 
  -4   8  14        2.68        2.74      1.56 o 
  -3   8  14       24.30       17.71      1.36 o 
  -2   8  14       52.72       60.28      2.34 o 
  -1   8  14       11.74       13.68      1.22 o 
   0   8  14       79.88       87.76      5.08 o 
   1   8  14       83.51       78.25      2.67 o 
   2   8  14       83.79       83.63      3.71 o 
   3   8  14        6.90       12.11      1.95 o 
   4   8  14        0.01       -1.76      1.76 o 
   5   8  14        7.72        5.08      2.15 o 
  -4   9  14        4.43        1.95      1.56 o 
  -3   9  14        4.59        5.11      1.08 o 
  -2   9  14        0.83        0.33      1.07 o 
  -1   9  14       14.97       15.25      1.26 o 
   0   9  14       32.87       34.54      1.97 o 
   1   9  14       17.48       15.31      1.36 o 
   2   9  14        2.36        1.37      1.56 o 
   3   9  14        0.33       -1.56      1.56 o 
   4   9  14        1.03       -1.76      1.76 o 
   5   9  14        1.23       -1.95      1.95 o 
  -3  10  14        2.02       -0.59      1.37 o 
  -2  10  14       29.38       25.21      4.20 o 
  -1  10  14       22.60       30.09      2.15 o 
   0  10  14       10.88       10.98      2.25 o 
   1  10  14        3.41        1.39      1.12 o 
   2  10  14       13.15        8.01      1.76 o 
   3  10  14       14.49       15.44      1.95 o 
   4  10  14        2.73        4.10      1.95 o 
   5  10  14        0.91       -1.17      2.15 o 
  -1  11  14       17.78       13.34      1.27 o 
   0  11  14        0.14       -1.03      1.03 o 
   1  11  14        0.50       -1.56      1.56 o 
   2  11  14        1.47        1.76      1.56 o 
   3  11  14        0.31       -1.76      1.76 o 
   4  11  14        1.01       -1.37      1.95 o 
   0  12  14       11.25        9.77      1.56 o 
   1  12  14        2.95        1.37      1.56 o 
   2  12  14        0.83       -1.76      1.76 o 
   3  12  14        0.05       -0.98      1.76 o 
  -2  -2  15        8.72       13.09      2.15 o 
  -1  -2  15        1.25       -1.37      1.76 o 
   0  -2  15        7.41        9.77      1.95 o 
   1  -2  15       28.26       27.94      3.32 o 
   2  -2  15       43.41       52.36      4.10 o 
  -3  -1  15        0.01       -1.17      1.56 o 
  -2  -1  15        2.73        2.93      1.76 o 
  -1  -1  15        6.41        9.57      1.95 o 
   0  -1  15        0.16        1.56      1.56 o 
   1  -1  15        1.59        0.20      1.76 o 
   2  -1  15       52.62       58.23      3.91 o 
   3  -1  15       36.75       37.51      3.52 o 
  -4   0  15       29.90       34.58      2.74 o 
  -3   0  15       21.57       24.51      1.92 o 
  -2   0  15        0.96        1.95      0.97 o 
  -1   0  15        0.00       -1.37      1.37 o 
   0   0  15        0.12        0.59      1.37 o 
   1   0  15        9.42       12.11      1.95 o 
   2   0  15       31.80       31.26      3.13 o 
   3   0  15       64.06       68.00      3.91 o 
   4   0  15        3.35        1.37      1.76 o 
  -4   1  15       32.92       24.03      2.54 o 
  -3   1  15        0.90       -0.31      1.08 o 
  -2   1  15        0.90       -0.27      1.09 o 
  -1   1  15        6.47        6.46      1.02 o 
   0   1  15       28.25       32.06      1.66 o 
   1   1  15       13.54       13.68      1.76 o 
   2   1  15        0.59        0.98      1.37 o 
   3   1  15       43.05       43.38      3.13 o 
   4   1  15       29.53       27.75      3.13 o 
  -4   2  15       17.25       12.70      2.34 o 
  -3   2  15        8.95        7.99      1.31 o 
  -2   2  15        6.23        5.22      1.17 o 
  -1   2  15        0.26        0.21      1.66 o 
   0   2  15        1.26       -0.02      0.77 o 
   1   2  15        0.36       -0.77      0.77 o 
   2   2  15       19.89       15.39      2.01 o 
   3   2  15       35.17       31.07      2.74 o 
   4   2  15        4.20        6.45      1.76 o 
  -4   3  15       30.38       27.94      2.54 o 
  -3   3  15       31.45       32.30      2.35 o 
  -2   3  15       14.12       18.16      1.45 o 
  -1   3  15        4.37        5.14      1.11 o 
   0   3  15        7.87       10.56      2.25 o 
   1   3  15       29.85       30.21      2.07 o 
   2   3  15        2.63        0.31      0.90 o 
   3   3  15        0.84        0.51      1.08 o 
   4   3  15       48.79       50.80      3.13 o 
   5   3  15       40.17       54.51      3.52 o 
  -4   4  15        3.50        4.88      1.95 o 
  -3   4  15        7.95        4.76      1.31 o 
  -2   4  15       39.70       35.06      2.28 o 
  -1   4  15        0.03        0.73      1.03 o 
   0   4  15        3.38        3.67      1.47 o 
   1   4  15        0.00        0.51      1.17 o 
   2   4  15        3.18        1.95      1.11 o 
   3   4  15       86.28       77.73      3.13 o 
   4   4  15       27.80       29.79      2.44 o 
   5   4  15        0.01        1.37      1.37 o 
  -4   5  15       21.12       22.47      2.34 o 
  -3   5  15       10.44        8.87      1.31 o 
  -2   5  15        0.49        0.98      1.11 o 
  -1   5  15       47.81       45.39      2.28 o 
   0   5  15        0.12       -0.97      0.97 o 
   1   5  15        8.61       10.13      1.31 o 
   2   5  15       26.22       25.44      1.58 o 
   3   5  15        0.64        1.37      1.76 o 
   4   5  15       14.97       11.53      2.15 o 
   5   5  15       41.94       51.00      2.93 o 
  -4   6  15       16.37       16.41      2.15 o 
  -3   6  15        0.03       -0.98      1.11 o 
  -2   6  15       26.86       24.87      1.55 o 
  -1   6  15      118.58      124.64      3.50 o 
   0   6  15        0.40        1.11      1.03 o 
   1   6  15        4.36        3.35      1.56 o 
   2   6  15        3.02        5.76      2.83 o 
   3   6  15       39.17       37.91      3.52 o 
   4   6  15       59.58       56.47      4.10 o 
   5   6  15       28.05       27.94      2.74 o 
  -4   7  15       14.09       15.04      1.95 o 
  -3   7  15       17.63       17.98      1.95 o 
  -2   7  15        3.19        4.40      1.17 o 
  -1   7  15        0.02        1.37      1.03 o 
   0   7  15       10.24        6.98      1.17 o 
   1   7  15        2.72        1.37      1.37 o 
   2   7  15       45.41       39.33      5.86 o 
   3   7  15       15.41       17.00      2.15 o 
   4   7  15        0.01       -0.98      1.95 o 
   5   7  15       51.67       51.19      4.30 o 
  -3   8  15        4.06        3.13      1.56 o 
  -2   8  15        5.43        5.13      1.95 o 
  -1   8  15       11.18       11.65      1.22 o 
   0   8  15       13.72       11.96      1.37 o 
   1   8  15        2.99        0.36      1.17 o 
   2   8  15        0.02       -1.56      1.56 o 
   3   8  15        2.47        5.86      1.95 o 
   4   8  15       28.17       25.21      2.54 o 
  -3   9  15        5.12        3.52      1.56 o 
  -2   9  15        6.60        3.71      1.37 o 
  -1   9  15        6.94        8.95      1.22 o 
   0   9  15        2.68        2.36      1.08 o 
   1   9  15        7.79        4.63      1.22 o 
   2   9  15       14.74       12.90      1.95 o 
   3   9  15       22.24       17.98      2.15 o 
   4   9  15        4.22        2.93      1.95 o 
  -2  10  15        0.09       -0.59      1.37 o 
  -1  10  15        4.24        1.76      1.37 o 
   0  10  15        0.22       -1.37      1.37 o 
   1  10  15        0.99       -1.37      1.56 o 
   3  10  15        5.82        0.78      1.95 o 
   4  10  15        0.12       -1.76      1.95 o 
  -1  11  15        1.73        0.20      1.37 o 
   0  11  15        0.00       -1.37      1.37 o 
   1  11  15        9.03        5.86      1.76 o 
   2  11  15        7.22        3.32      1.76 o 
   0  -1  16       62.82       67.60      3.91 o 
  -2   0  16       32.76       40.84      2.93 o 
  -1   0  16       34.96       39.27      3.13 o 
   0   0  16       33.10       33.61      3.13 o 
   1   0  16        3.97       -1.37      1.56 o 
   2   0  16        0.00       -1.17      1.56 o 
  -2   1  16       61.58       62.00      2.83 o 
  -1   1  16       76.75       70.63      3.42 o 
   0   1  16        3.30        2.15      1.37 o 
   1   1  16       29.58       30.68      2.74 o 
   2   1  16       17.16       16.80      1.95 o 
   3   1  16       14.73       14.65      1.95 o 
  -3   2  16       27.09       20.13      2.34 o 
  -2   2  16        0.07        1.54      1.27 o 
  -1   2  16       36.65       37.12      2.48 o 
   0   2  16       37.77       39.26      1.72 o 
   1   2  16       57.69       58.08      1.95 o 
   2   2  16        7.64        6.45      1.56 o 
   3   2  16        1.11        0.20      1.56 o 
  -3   3  16        7.37        4.88      1.95 o 
  -2   3  16       69.75       68.31      2.90 o 
  -1   3  16      124.21      127.01      3.73 o 
   0   3  16       55.45       61.62      2.69 o 
   1   3  16        2.20        0.99      1.86 o 
   2   3  16       11.48        9.72      1.66 o 
   3   3  16       14.30       14.26      1.76 o 
   4   3  16       16.97       24.23      2.74 o 
  -3   4  16       48.90       50.61      3.91 o 
  -2   4  16       21.21       19.12      1.58 o 
  -1   4  16        9.91        8.88      1.31 o 
   0   4  16       38.47       33.50      1.97 o 
   1   4  16       86.02       97.49      4.30 o 
   2   4  16       64.91       58.86      5.67 o 
   3   4  16        7.89        3.52      1.95 o 
   4   4  16        2.38        1.37      1.37 o 
  -3   5  16        0.00       -1.76      1.76 o 
  -2   5  16       14.52       10.60      2.15 o 
  -1   5  16      157.17      150.59      7.52 o 
   0   5  16       49.70       55.73      2.63 o 
   1   5  16        7.09        6.67      1.24 o 
   2   5  16       20.18       15.75      1.64 o 
   3   5  16       17.84       14.65      2.34 o 
   4   5  16       27.56       26.96      2.74 o 
  -3   6  16       11.88       10.36      1.95 o 
  -2   6  16       17.61       20.32      2.15 o 
  -1   6  16       11.14        9.91      1.38 o 
   0   6  16        1.75        0.16      2.25 o 
   1   6  16       94.50      104.26      5.28 o 
   2   6  16      105.93      124.24      5.57 o 
   3   6  16       71.48       69.36      4.30 o 
   4   6  16        2.43       -0.98      1.95 o 
  -3   7  16        2.88        1.76      1.76 o 
  -2   7  16        0.46       -1.56      1.56 o 
  -1   7  16       80.04       84.60      3.91 o 
   0   7  16      119.28      124.50      3.64 o 
   1   7  16       61.29       68.88      2.89 o 
   2   7  16        0.08       -1.37      1.76 o 
   3   7  16       21.09       21.88      2.34 o 
   4   7  16       28.01       23.64      2.74 o 
  -2   8  16       27.61       32.63      3.13 o 
  -1   8  16       21.91       32.04      3.13 o 
   0   8  16        7.10        5.86      1.76 o 
   1   8  16       32.20       30.29      3.32 o 
   2   8  16       47.32       57.64      3.71 o 
   3   8  16       58.41       70.14      4.30 o 
  -2   9  16        2.18        1.17      1.56 o 
  -1   9  16        2.07        0.00      1.56 o 
   0   9  16       47.14       47.28      3.32 o 
   1   9  16       62.27       64.67      3.71 o 
   2   9  16       44.71       46.70      3.71 o 
   3   9  16        1.07       -1.76      1.95 o 
   0  10  16       38.59       37.51      3.13 o 
   1  10  16        1.26       -1.76      1.76 o 
   2  10  16        8.92        5.86      1.95 o 
   1   2  17        0.25        0.39      1.37 o 
  -1   3  17        4.07        2.15      1.95 o 
   0   3  17        8.40        6.82      1.31 o 
   1   3  17        5.41        6.16      1.38 o 
   2   3  17        8.15        7.23      1.37 o 
  -1   4  17       27.40       24.42      2.54 o 
   0   4  17       22.73       23.06      2.54 o 
   1   4  17        0.88       -0.59      1.76 o 
   2   4  17        1.01       -1.76      1.76 o 
  -1   5  17        3.86        3.71      1.95 o 
   0   5  17        1.37       -1.17      1.76 o 
   1   5  17       13.28        9.96      2.15 o 
   2   5  17        0.20       -1.76      1.76 o 
  -1   6  17        1.48       -1.17      1.76 o 
   0   6  17       23.07       15.63      2.15 o 
   1   6  17        5.39        3.91      1.95 o 
   2   6  17        7.36        6.84      2.15 o 
  -1   7  17       38.83       30.29      2.54 o 
   0   7  17        1.05        0.00      1.76 o 
   1   7  17        1.60        0.98      1.76 o 
   2   7  17        0.69       -1.76      1.76 o 
   0   8  17        0.02        1.17      1.76 o 
   1   8  17        0.61       -1.76      1.76 o 
                                                 
